# Supplementary material for: Single-cell RNA sequencing of leukocytes at the maternal-fetal interface in physiological and pathological Nodal-deficient pregnancies
Source: Front Immunol. 2026 Apr 16;17:1611813. doi: 10.3389/fimmu.2026.1611813 (PMC13130886; doi:10.3389/fimmu.2026.1611813)
Supplement: Supplementary file 2 [file Table1.xlsx]

## Sheet: Marker List
Gene	avg_log2FC	p_val	p_val_adj	pct.1	pct.2	Cluster
Plac8	2.11487	1.22531e-280	1.74582e-276	0.937	0.517	Classical monocytes
S100a4	1.84151	4.83995e-212	6.89596e-208	0.792	0.304	Classical monocytes
Lyz2	2.0359	7.13556e-202	1.01668e-197	0.825	0.403	Classical monocytes
Ms4a4c	1.9563	6.13953e-187	8.74761e-183	0.667	0.217	Classical monocytes
Ccr2	1.9405	6.54254e-171	9.32182e-167	0.632	0.21	Classical monocytes
Ifitm6	1.99617	7.26715e-165	1.03542e-160	0.545	0.154	Classical monocytes
Ifitm3	1.38776	8.48516e-159	1.20897e-154	0.871	0.498	Classical monocytes
Ifi209	2.02005	2.38517e-157	3.39839e-153	0.629	0.226	Classical monocytes
Npc2	1.32246	1.86988e-155	2.66421e-151	0.901	0.575	Classical monocytes
Ifi211	1.99031	3.77937e-152	5.38484e-148	0.556	0.174	Classical monocytes
Samhd1	1.27855	1.1622e-147	1.65591e-143	0.862	0.496	Classical monocytes
Alox5ap	1.4599	2.74515e-141	3.91128e-137	0.798	0.4	Classical monocytes
Chil3	2.21113	2.76215e-134	3.93551e-130	0.305	0.055	Classical monocytes
Ms4a6c	1.36404	6.46138e-132	9.20617e-128	0.749	0.337	Classical monocytes
Ifi205	2.1518	5.96198e-131	8.49463e-127	0.454	0.131	Classical monocytes
Tpt1	0.655692	2.95755e-128	4.21391e-124	0.993	0.944	Classical monocytes
Crip1	1.52608	1.54143e-123	2.19623e-119	0.643	0.266	Classical monocytes
Ptpro	2.1029	4.62923e-123	6.59573e-119	0.405	0.109	Classical monocytes
Slfn5	1.85461	2.77968e-120	3.96049e-116	0.498	0.17	Classical monocytes
Ifi27l2a	1.14665	1.46354e-118	2.08526e-114	0.85	0.495	Classical monocytes
Ifi207	1.30305	6.29671e-113	8.97155e-109	0.735	0.37	Classical monocytes
Plbd1	1.21889	5.06594e-112	7.21795e-108	0.659	0.286	Classical monocytes
Fn1	1.74653	1.59575e-110	2.27363e-106	0.465	0.157	Classical monocytes
Tppp3	2.17392	7.49095e-108	1.06731e-103	0.345	0.089	Classical monocytes
Ifi204	1.74451	1.98745e-105	2.83172e-101	0.529	0.209	Classical monocytes
Tmsb10	0.944343	8.08333e-101	1.15171e-96	0.88	0.568	Classical monocytes
Zbp1	1.54122	8.23814e-99	1.17377e-94	0.592	0.266	Classical monocytes
Mefv	1.97918	8.86903e-98	1.26366e-93	0.371	0.11	Classical monocytes
Hp	1.55153	3.2919e-97	4.6903e-93	0.43	0.142	Classical monocytes
Ifi203	1.74792	6.89273e-96	9.82076e-92	0.479	0.185	Classical monocytes
Vim	1.2888	7.35462e-96	1.04789e-91	0.811	0.501	Classical monocytes
Ahnak	1.52596	4.89671e-95	6.97683e-91	0.578	0.263	Classical monocytes
Ms4a6b	1.41895	1.43016e-94	2.03769e-90	0.563	0.244	Classical monocytes
Irf5	1.1811	2.43164e-94	3.46461e-90	0.677	0.338	Classical monocytes
Sell	1.74025	4.97575e-94	7.08945e-90	0.421	0.14	Classical monocytes
Ctss	0.67121	2.94682e-91	4.19864e-87	0.949	0.582	Classical monocytes
Arhgef37	3.44862	1.54079e-90	2.19532e-86	0.136	0.013	Classical monocytes
Pid1	1.52344	1.93104e-90	2.75134e-86	0.506	0.201	Classical monocytes
Irf7	1.3232	3.61225e-90	5.14673e-86	0.742	0.415	Classical monocytes
Cybb	1.02869	2.55039e-88	3.6338e-84	0.711	0.359	Classical monocytes
Daxx	1.80176	1.6316e-85	2.32471e-81	0.395	0.138	Classical monocytes
Igsf6	1.36957	1.08336e-82	1.54357e-78	0.534	0.238	Classical monocytes
Fcgr1	1.67246	1.16387e-82	1.65828e-78	0.419	0.155	Classical monocytes
Tyrobp	0.552786	2.07811e-82	2.9609e-78	0.988	0.877	Classical monocytes
Sirpb1c	1.58508	2.89144e-81	4.11972e-77	0.406	0.146	Classical monocytes
Gm2a	0.89268	2.66592e-80	3.7984e-76	0.816	0.493	Classical monocytes
Rnf213	1.29021	8.20959e-80	1.1697e-75	0.565	0.269	Classical monocytes
Ms4a4a	1.18691	7.02571e-77	1.00102e-72	0.555	0.25	Classical monocytes
F13a1	0.999918	4.89021e-76	6.96757e-72	0.334	0.102	Classical monocytes
Ifi47	1.89097	2.93741e-75	4.18521e-71	0.309	0.095	Classical monocytes
Eno3	3.46436	0	0	0.466	0.059	Non-classical monocytes
Cd300e	3.98472	0	0	0.477	0.044	Non-classical monocytes
Treml4	3.42753	0	0	0.645	0.092	Non-classical monocytes
Gngt2	2.35072	0	0	0.809	0.256	Non-classical monocytes
Adgre4	2.84272	0	0	0.709	0.14	Non-classical monocytes
Ace	3.42645	0	0	0.86	0.149	Non-classical monocytes
Cd300ld	2.36575	4.06318e-279	5.78922e-275	0.638	0.171	Non-classical monocytes
Abi3	2.23478	2.12649e-253	3.02982e-249	0.651	0.204	Non-classical monocytes
Nr4a1	1.67784	2.57393e-244	3.66734e-240	0.865	0.442	Non-classical monocytes
Itgal	2.06743	1.47506e-237	2.10167e-233	0.687	0.249	Non-classical monocytes
Gpx1	1.27947	5.15138e-226	7.33969e-222	0.953	0.703	Non-classical monocytes
Sat1	1.5763	6.69878e-218	9.54442e-214	0.888	0.555	Non-classical monocytes
Ceacam1	2.65178	4.17016e-217	5.94164e-213	0.459	0.101	Non-classical monocytes
Dusp16	2.23412	2.37066e-216	3.37772e-212	0.573	0.17	Non-classical monocytes
Grk3	2.40914	2.98303e-208	4.25022e-204	0.468	0.108	Non-classical monocytes
Krt80	2.41408	4.94085e-203	7.03972e-199	0.504	0.135	Non-classical monocytes
Myo1g	2.20472	1.59576e-200	2.27363e-196	0.554	0.173	Non-classical monocytes
Ldlrad3	2.51258	2.34167e-198	3.33641e-194	0.427	0.092	Non-classical monocytes
Csf1r	1.48891	2.64585e-187	3.76981e-183	0.786	0.386	Non-classical monocytes
Cyfip2	2.16023	8.27218e-185	1.17862e-180	0.545	0.179	Non-classical monocytes
Clec4a3	1.62919	9.76942e-185	1.39195e-180	0.686	0.276	Non-classical monocytes
Lst1	1.22067	1.15116e-181	1.64017e-177	0.89	0.504	Non-classical monocytes
Cybb	1.54219	1.9364e-177	2.75899e-173	0.726	0.332	Non-classical monocytes
Fyb	1.42845	1.51253e-176	2.15506e-172	0.773	0.394	Non-classical monocytes
Fgr	1.56678	1.0632e-173	1.51485e-169	0.687	0.295	Non-classical monocytes
Cyth3	2.53822	5.69994e-173	8.12127e-169	0.382	0.083	Non-classical monocytes
Cst3	0.844538	4.08214e-167	5.81623e-163	0.921	0.634	Non-classical monocytes
Tnfrsf1b	1.43897	4.11672e-167	5.8655e-163	0.762	0.392	Non-classical monocytes
Cytip	1.41126	4.4115e-165	6.28551e-161	0.737	0.351	Non-classical monocytes
Hck	1.72449	2.4485e-161	3.48863e-157	0.605	0.239	Non-classical monocytes
Itgb2	1.36161	2.58297e-161	3.68021e-157	0.793	0.464	Non-classical monocytes
Fam49a	1.82161	3.39343e-157	4.83496e-153	0.517	0.171	Non-classical monocytes
Atp1a1	1.38663	7.08498e-153	1.00947e-148	0.745	0.428	Non-classical monocytes
Spn	2.18173	9.55902e-147	1.36197e-142	0.412	0.117	Non-classical monocytes
Lilra5	3.10552	2.74996e-145	3.91815e-141	0.24	0.033	Non-classical monocytes
Cebpb	0.829534	6.38276e-142	9.09416e-138	0.951	0.651	Non-classical monocytes
Cd83	1.4904	4.48651e-141	6.39237e-137	0.654	0.297	Non-classical monocytes
Stap1	2.01586	1.19862e-140	1.7078e-136	0.43	0.129	Non-classical monocytes
Stk10	2.20086	3.46649e-140	4.93906e-136	0.384	0.104	Non-classical monocytes
Pou2f2	2.30083	2.74644e-139	3.91312e-135	0.365	0.094	Non-classical monocytes
Rel	1.51924	4.57885e-134	6.52395e-130	0.611	0.271	Non-classical monocytes
Clec4a1	1.42956	2.37579e-130	3.38502e-126	0.609	0.267	Non-classical monocytes
Nupr1	1.73171	4.96059e-126	7.06785e-122	0.444	0.147	Non-classical monocytes
Ucp2	0.914921	3.42959e-124	4.88648e-120	0.936	0.778	Non-classical monocytes
Rap1b	1.09821	1.59076e-119	2.26652e-115	0.817	0.593	Non-classical monocytes
Pld4	1.27472	1.70995e-119	2.43633e-115	0.672	0.343	Non-classical monocytes
Smpdl3a	1.67683	2.48051e-117	3.53423e-113	0.481	0.184	Non-classical monocytes
Fcgr4	1.81645	1.2272e-116	1.74852e-112	0.463	0.173	Non-classical monocytes
Rassf5	1.65391	5.52068e-116	7.86586e-112	0.478	0.185	Non-classical monocytes
Ly6i	2.49902	2.43672e-115	3.47184e-111	0.244	0.047	Non-classical monocytes
Xcr1	8.74301	6.19862e-304	8.83179e-300	0.241	0.001	Dendritic cells
Cd209a	5.86511	9.3225e-219	1.32827e-214	0.316	0.011	Dendritic cells
Itgae	6.33643	5.49641e-217	7.83128e-213	0.228	0.004	Dendritic cells
Sept3	6.70058	4.22424e-200	6.01869e-196	0.189	0.002	Dendritic cells
Gcsam	7.65686	2.03129e-185	2.89418e-181	0.162	0.001	Dendritic cells
Clec9a	5.0856	2.96594e-177	4.22587e-173	0.338	0.018	Dendritic cells
Olfm1	3.31282	4.40451e-177	6.27554e-173	0.649	0.083	Dendritic cells
H2-DMa	3.25021	1.29589e-176	1.84639e-172	0.75	0.117	Dendritic cells
H2-Eb1	3.05533	1.31981e-166	1.88046e-162	0.996	0.309	Dendritic cells
H2-Ab1	3.07681	2.82662e-163	4.02737e-159	0.987	0.307	Dendritic cells
H2-Aa	2.81065	5.9501e-154	8.4777e-150	0.996	0.343	Dendritic cells
Mgl2	4.71478	3.23488e-152	4.60906e-148	0.36	0.026	Dendritic cells
Naaa	4.06366	2.5615e-148	3.64963e-144	0.741	0.147	Dendritic cells
Cd74	2.7893	7.21641e-132	1.02819e-127	1	0.513	Dendritic cells
H2-DMb1	2.83212	7.03975e-125	1.00302e-120	0.592	0.094	Dendritic cells
Crip1	2.65153	1.39003e-118	1.98051e-114	0.899	0.297	Dendritic cells
Hepacam2	4.47377	3.81244e-118	5.43197e-114	0.215	0.011	Dendritic cells
Ciita	3.26189	2.62818e-115	3.74463e-111	0.425	0.051	Dendritic cells
Flt3	5.17881	3.27339e-110	4.66392e-106	0.14	0.004	Dendritic cells
Tlr3	4.63305	4.8245e-108	6.87395e-104	0.25	0.017	Dendritic cells
Cd209c	5.62155	2.26508e-101	3.22729e-97	0.114	0.002	Dendritic cells
Naga	3.46291	1.07713e-100	1.5347e-96	0.412	0.057	Dendritic cells
Pianp	4.15234	2.33176e-96	3.3223e-92	0.202	0.012	Dendritic cells
Kmo	3.88036	1.52123e-93	2.16745e-89	0.25	0.021	Dendritic cells
Gpr141b	5.61177	1.34917e-85	1.9223e-81	0.101	0.002	Dendritic cells
Plbd1	2.52019	2.56196e-85	3.65028e-81	0.833	0.319	Dendritic cells
Aldh1a2	3.30846	3.56951e-83	5.08584e-79	0.237	0.021	Dendritic cells
Lsp1	1.96112	2.56407e-78	3.65328e-74	0.882	0.401	Dendritic cells
Snx22	5.85886	1.18046e-77	1.68192e-73	0.088	0.002	Dendritic cells
H2-Oa	4.03268	1.87391e-77	2.66994e-73	0.154	0.008	Dendritic cells
Shtn1	2.89442	2.41756e-77	3.44454e-73	0.399	0.067	Dendritic cells
Zbtb46	3.91133	5.03722e-75	7.17703e-71	0.18	0.013	Dendritic cells
Wdfy4	2.95705	1.38952e-73	1.97979e-69	0.382	0.064	Dendritic cells
Tlr11	5.28984	8.74855e-70	1.24649e-65	0.096	0.003	Dendritic cells
Cst3	2.89475	1.76195e-65	2.51042e-61	0.965	0.679	Dendritic cells
Tmsb4x	0.971027	5.49248e-64	7.82568e-60	0.996	0.989	Dendritic cells
Retnla	5.23692	1.91011e-63	2.72153e-59	0.246	0.032	Dendritic cells
Gm2a	1.61222	4.68468e-63	6.67474e-59	0.917	0.523	Dendritic cells
Il1rl1	4.02681	8.28987e-62	1.18114e-57	0.11	0.005	Dendritic cells
Klrb1b	2.65791	2.92691e-61	4.17026e-57	0.342	0.06	Dendritic cells
H2-DMb2	3.26739	7.23774e-61	1.03123e-56	0.189	0.018	Dendritic cells
Cfp	2.2641	6.49725e-60	9.25728e-56	0.61	0.201	Dendritic cells
Dpp4	2.39335	2.81386e-55	4.00919e-51	0.342	0.065	Dendritic cells
Cbfa2t3	2.39976	2.93049e-55	4.17536e-51	0.399	0.089	Dendritic cells
Clec4b1	2.90547	7.23166e-54	1.03037e-49	0.272	0.044	Dendritic cells
Ccnd1	2.41739	1.78473e-53	2.54289e-49	0.333	0.064	Dendritic cells
Rnase6	2.45116	3.12227e-53	4.44862e-49	0.421	0.102	Dendritic cells
Alox5ap	1.34867	4.30271e-53	6.1305e-49	0.882	0.439	Dendritic cells
Mycl	4.40232	5.27641e-53	7.51783e-49	0.101	0.005	Dendritic cells
Myadm	1.77415	2.62277e-52	3.73692e-48	0.684	0.262	Dendritic cells
Cxcl16	2.9987	0	0	0.576	0.09	M2
C3ar1	2.7586	0	0	0.615	0.114	M2
Ms4a7	3.66132	0	0	0.58	0.067	M2
Axl	2.97455	0	0	0.648	0.107	M2
H2-Ab1	2.56115	0	0	0.798	0.249	M2
Lgmn	2.4487	0	0	0.83	0.279	M2
C1qa	2.82519	0	0	0.668	0.112	M2
H2-Eb1	2.65818	0	0	0.808	0.251	M2
C1qc	2.67545	0	0	0.674	0.109	M2
C1qb	2.79851	0	0	0.73	0.144	M2
Aif1	2.62453	4.25145e-306	6.05746e-302	0.687	0.161	M2
H2-Aa	2.42206	9.89861e-288	1.41035e-283	0.81	0.289	M2
Ctss	1.75344	2.54791e-285	3.63026e-281	0.986	0.572	M2
Ctsh	1.89574	4.71159e-274	6.71307e-270	0.902	0.397	M2
Cd74	2.1548	2.48606e-255	3.54214e-251	0.889	0.468	M2
Grn	1.7213	2.36822e-232	3.37424e-228	0.897	0.463	M2
Sdc3	1.91432	2.15163e-230	3.06564e-226	0.789	0.294	M2
Acp5	2.86321	2.37604e-230	3.38537e-226	0.462	0.081	M2
Cd72	2.70108	8.86273e-225	1.26276e-220	0.503	0.102	M2
Lgals3bp	1.98519	3.67146e-200	5.23109e-196	0.666	0.216	M2
Psap	1.44682	9.74404e-188	1.38833e-183	0.931	0.578	M2
Ifi30	1.7312	3.12103e-185	4.44684e-181	0.769	0.325	M2
Mpeg1	1.45684	2.54521e-181	3.62642e-177	0.872	0.462	M2
Ctsz	1.47143	4.82308e-178	6.87192e-174	0.867	0.484	M2
Mertk	3.21725	1.16855e-169	1.66496e-165	0.29	0.037	M2
Tgfbi	1.59007	9.77617e-168	1.39291e-163	0.795	0.373	M2
Cd68	1.49383	7.1449e-164	1.01801e-159	0.847	0.47	M2
Npc2	1.26077	2.24646e-163	3.20076e-159	0.924	0.567	M2
Itm2b	1.37221	6.72928e-162	9.58788e-158	0.91	0.654	M2
Ptms	1.66081	1.46143e-160	2.08224e-156	0.719	0.313	M2
Bst2	1.56739	6.97235e-158	9.9342e-154	0.69	0.268	M2
Hexb	2.28757	3.84202e-156	5.47411e-152	0.571	0.2	M2
Cebpa	2.52262	3.79342e-154	5.40486e-150	0.448	0.118	M2
Ly9	2.01684	2.13474e-151	3.04157e-147	0.492	0.14	M2
Cadm1	2.78855	3.31388e-149	4.72162e-145	0.282	0.042	M2
Unc93b1	1.37168	3.04865e-147	4.34372e-143	0.757	0.341	M2
Rgs1	2.02305	9.54127e-147	1.35944e-142	0.587	0.215	M2
Fcgr1	1.82088	1.11565e-143	1.58957e-139	0.489	0.14	M2
Vcam1	4.97977	6.59399e-140	9.39512e-136	0.163	0.009	M2
Ccr5	1.68538	1.29077e-139	1.83908e-135	0.573	0.198	M2
Ctsb	1.49878	1.25321e-137	1.78558e-133	0.922	0.686	M2
Ctsa	1.27158	3.06344e-137	4.36479e-133	0.829	0.452	M2
Siglec1	2.23707	2.60189e-136	3.70717e-132	0.349	0.075	M2
Rgs10	1.78129	3.66686e-135	5.22455e-131	0.525	0.172	M2
Irf7	1.2593	1.03734e-134	1.478e-130	0.791	0.403	M2
Selenop	1.22779	1.14082e-128	1.62544e-124	0.741	0.376	M2
Maf	1.56935	9.3968e-128	1.33886e-123	0.509	0.161	M2
Apoe	2.36304	9.55826e-127	1.36186e-122	0.581	0.252	M2
Ctsc	1.25414	1.21997e-126	1.73822e-122	0.815	0.441	M2
Mmp14	2.21601	1.68822e-123	2.40538e-119	0.363	0.09	M2
Slc7a2	6.87241	0	0	0.497	0.009	PAMM1a
Inhba	4.99252	2.42322e-271	3.4526e-267	0.654	0.044	PAMM1a
Mmp12	6.52606	4.24102e-234	6.04261e-230	0.466	0.024	PAMM1a
Arg1	6.96131	2.23118e-230	3.17899e-226	0.314	0.008	PAMM1a
F7	4.6182	1.25931e-196	1.79426e-192	0.408	0.021	PAMM1a
Il7r	3.95652	9.25357e-184	1.31845e-179	0.44	0.027	PAMM1a
Pdpn	5.51854	9.10024e-183	1.2966e-178	0.319	0.013	PAMM1a
Plxna1	3.75319	2.38305e-153	3.39538e-149	0.55	0.058	PAMM1a
Emp1	3.33126	1.161e-148	1.6542e-144	0.696	0.1	PAMM1a
Lhfpl2	3.66042	3.05808e-143	4.35716e-139	0.503	0.051	PAMM1a
Fam20c	3.48327	1.81513e-140	2.5862e-136	0.571	0.069	PAMM1a
Sh3pxd2b	3.41753	1.18757e-131	1.69205e-127	0.539	0.065	PAMM1a
Anxa4	2.98029	9.77952e-122	1.39339e-117	0.796	0.175	PAMM1a
Capg	2.77674	4.00686e-121	5.70898e-117	0.843	0.201	PAMM1a
Anpep	3.50448	3.07453e-119	4.38059e-115	0.445	0.047	PAMM1a
Ralgds	2.91378	1.08234e-115	1.54211e-111	0.702	0.131	PAMM1a
Il1a	4.07805	3.25799e-114	4.64199e-110	0.513	0.068	PAMM1a
Dab2	1.99014	3.95975e-114	5.64185e-110	0.848	0.182	PAMM1a
Hvcn1	3.84584	6.31426e-111	8.99656e-107	0.325	0.026	PAMM1a
Rgcc	3.6573	9.4049e-109	1.34001e-104	0.393	0.04	PAMM1a
Lgals3	2.8054	1.2462e-108	1.77558e-104	1	0.642	PAMM1a
Flrt3	4.27865	5.63902e-107	8.03448e-103	0.251	0.015	PAMM1a
Mmp19	3.55328	1.63644e-106	2.3316e-102	0.435	0.051	PAMM1a
Fcrlb	4.37635	2.00243e-104	2.85306e-100	0.215	0.011	PAMM1a
Msr1	2.8462	1.1228e-101	1.59977e-97	0.707	0.152	PAMM1a
Ccl2	3.78741	4.82056e-101	6.86833e-97	0.597	0.106	PAMM1a
Cstb	2.1524	2.22191e-100	3.16578e-96	0.984	0.407	PAMM1a
Cxcl1	5.18823	6.11379e-99	8.71093e-95	0.257	0.018	PAMM1a
Atp6v0d2	4.14563	1.33763e-97	1.90585e-93	0.241	0.015	PAMM1a
Hmox1	3.46286	6.90695e-95	9.84103e-91	0.796	0.236	PAMM1a
F10	2.71423	1.11611e-94	1.59023e-90	0.712	0.162	PAMM1a
Clec4n	2.50934	7.87717e-94	1.12234e-89	0.827	0.232	PAMM1a
Fth1	2.32749	2.3584e-93	3.36024e-89	1	0.944	PAMM1a
Fabp5	2.93885	6.28825e-93	8.9595e-89	0.848	0.269	PAMM1a
Lrp12	3.12337	3.60958e-92	5.14293e-88	0.419	0.054	PAMM1a
Dcstamp	4.21781	3.74409e-88	5.33457e-84	0.215	0.014	PAMM1a
Hilpda	2.79425	6.91992e-88	9.8595e-84	0.565	0.104	PAMM1a
Cd63	2.48449	8.44275e-85	1.20292e-80	0.754	0.208	PAMM1a
Gpnmb	2.73666	4.79696e-84	6.83471e-80	0.471	0.075	PAMM1a
Mmp14	2.4276	1.89126e-83	2.69467e-79	0.592	0.116	PAMM1a
Ccl9	3.40368	2.86201e-83	4.07779e-79	0.775	0.255	PAMM1a
Slc48a1	3.20594	1.48947e-80	2.12219e-76	0.487	0.086	PAMM1a
Nrp2	3.30152	1.84914e-79	2.63465e-75	0.314	0.035	PAMM1a
Hal	2.22463	2.93032e-79	4.17511e-75	0.518	0.093	PAMM1a
Ccl7	3.45245	3.9813e-78	5.67256e-74	0.445	0.072	PAMM1a
Vim	2.28182	4.60536e-77	6.56172e-73	0.979	0.531	PAMM1a
Sdc4	3.08999	1.66827e-76	2.37695e-72	0.455	0.077	PAMM1a
Myof	2.47044	8.97305e-76	1.27848e-71	0.602	0.136	PAMM1a
Pla1a	4.05563	3.09158e-73	4.40489e-69	0.209	0.016	PAMM1a
Ass1	2.68271	2.22848e-72	3.17513e-68	0.66	0.185	PAMM1a
Cd209f	9.41401	0	0	0.285	0.002	PAMM2
Ltc4s	6.01523	0	0	0.41	0.01	PAMM2
Lyve1	6.22162	0	0	0.446	0.017	PAMM2
Fcna	6.77574	0	0	0.474	0.013	PAMM2
C4b	5.86227	0	0	0.53	0.021	PAMM2
Ccl8	7.81677	0	0	0.566	0.009	PAMM2
Pmp22	4.87141	0	0	0.606	0.039	PAMM2
Cbr2	6.8733	0	0	0.655	0.015	PAMM2
Pf4	4.44888	0	0	0.759	0.044	PAMM2
Gas6	4.91896	0	0	0.823	0.046	PAMM2
Folr2	7.48935	0	0	0.811	0.017	PAMM2
Mrc1	4.09746	0	0	0.96	0.111	PAMM2
Fcrls	4.06524	4.06937e-305	5.79804e-301	0.683	0.052	PAMM2
Cd209g	9.66122	1.31226e-292	1.8697e-288	0.221	0	PAMM2
C1qc	3.70272	4.19773e-291	5.98093e-287	0.996	0.161	PAMM2
C1qa	3.62371	3.78079e-276	5.38687e-272	0.984	0.163	PAMM2
Wwp1	3.72561	2.75214e-269	3.92125e-265	0.859	0.115	PAMM2
F13a1	4.33019	4.73549e-243	6.74712e-239	0.791	0.108	PAMM2
C1qb	3.23936	1.71775e-241	2.44745e-237	0.996	0.2	PAMM2
Npl	4.64869	1.17874e-233	1.67947e-229	0.382	0.017	PAMM2
Stab1	3.76251	2.92985e-229	4.17446e-225	0.635	0.063	PAMM2
Dab2	3.22686	9.95801e-223	1.41882e-218	0.932	0.173	PAMM2
Nxpe5	5.4942	6.79248e-218	9.67792e-214	0.257	0.006	PAMM2
Ednrb	4.77467	4.49361e-211	6.4025e-207	0.45	0.031	PAMM2
Clec10a	4.67939	3.61345e-209	5.14844e-205	0.418	0.026	PAMM2
Chp2	5.74071	1.26756e-203	1.80602e-199	0.225	0.004	PAMM2
Itsn1	3.49137	8.27575e-198	1.17913e-193	0.618	0.07	PAMM2
Fcgrt	3.86786	7.99393e-197	1.13898e-192	0.622	0.074	PAMM2
Ccl7	3.59786	4.30597e-194	6.13514e-190	0.586	0.063	PAMM2
Cd163	8.24822	4.56686e-190	6.50686e-186	0.173	0.002	PAMM2
Klra8	4.32939	7.86638e-179	1.1208e-174	0.313	0.016	PAMM2
Maf	2.87426	3.9125e-177	5.57453e-173	0.876	0.186	PAMM2
Selenop	4.056	9.55272e-177	1.36107e-172	1	0.408	PAMM2
Cp	4.47837	1.18667e-174	1.69076e-170	0.305	0.015	PAMM2
Tslp	6.35061	2.04493e-168	2.91362e-164	0.165	0.002	PAMM2
Ccl12	3.57694	2.3707e-168	3.37778e-164	0.514	0.055	PAMM2
Slco2b1	3.86336	4.30389e-167	6.13219e-163	0.378	0.027	PAMM2
Rab11fip5	3.71419	4.03174e-159	5.74443e-155	0.41	0.035	PAMM2
Stard8	3.95344	2.84535e-158	4.05405e-154	0.386	0.031	PAMM2
Apoe	3.27834	1.43875e-157	2.04992e-153	0.924	0.276	PAMM2
Rnase4	3.37152	1.35195e-153	1.92626e-149	0.586	0.084	PAMM2
Rab3il1	3.05835	7.95735e-151	1.13376e-146	0.598	0.086	PAMM2
Timd4	4.26225	9.17107e-151	1.30669e-146	0.237	0.01	PAMM2
Igfbp4	2.67114	1.57252e-142	2.24053e-138	0.574	0.081	PAMM2
Pltp	3.08492	9.59462e-141	1.36704e-136	0.767	0.175	PAMM2
Timp2	3.36722	3.47698e-140	4.954e-136	0.586	0.092	PAMM2
Gas7	2.87615	3.75328e-124	5.34768e-120	0.614	0.114	PAMM2
Slc9a9	2.99562	1.76174e-122	2.51013e-118	0.498	0.072	PAMM2
Cfh	3.21947	5.45062e-121	7.76604e-117	0.51	0.079	PAMM2
B4galt6	2.89976	1.48724e-119	2.11901e-115	0.534	0.086	PAMM2
Srgn	2.22773	0	0	0.996	0.836	Neutrophils
Wfdc21	5.46663	0	0	0.345	0.01	Neutrophils
Mmp9	5.2554	0	0	0.389	0.018	Neutrophils
Il1f9	4.71163	0	0	0.447	0.03	Neutrophils
Ccr1	3.74869	0	0	0.56	0.069	Neutrophils
Hcar2	4.17363	0	0	0.592	0.08	Neutrophils
Cd33	3.55763	0	0	0.601	0.085	Neutrophils
Acod1	4.85897	0	0	0.577	0.055	Neutrophils
G0s2	5.16236	0	0	0.563	0.041	Neutrophils
Ifitm1	3.2954	0	0	0.645	0.119	Neutrophils
Grina	2.82695	0	0	0.846	0.303	Neutrophils
Cd14	2.99859	0	0	0.936	0.376	Neutrophils
Il1r2	4.22696	0	0	0.628	0.06	Neutrophils
Cxcl2	3.46272	0	0	0.792	0.218	Neutrophils
Slfn4	3.6038	0	0	0.81	0.231	Neutrophils
Cxcr2	5.49072	0	0	0.611	0.025	Neutrophils
Csf3r	3.50335	0	0	0.921	0.324	Neutrophils
Cd24a	2.79528	0	0	0.748	0.149	Neutrophils
Mxd1	3.56876	0	0	0.826	0.193	Neutrophils
Hdc	4.76746	0	0	0.69	0.054	Neutrophils
Clec4d	3.60402	0	0	0.85	0.156	Neutrophils
S100a9	6.0061	0	0	0.927	0.155	Neutrophils
S100a8	5.75328	0	0	0.914	0.119	Neutrophils
Il1b	2.64713	1.28796e-291	1.83508e-287	0.926	0.507	Neutrophils
Il1rn	3.07615	3.4852e-290	4.96572e-286	0.788	0.282	Neutrophils
Csf1	3.20895	1.7249e-279	2.45763e-275	0.493	0.073	Neutrophils
Cd9	2.55559	1.47741e-268	2.10502e-264	0.782	0.283	Neutrophils
Ptgs2	3.10697	9.50883e-264	1.35482e-259	0.628	0.152	Neutrophils
Trem1	3.96131	1.35962e-259	1.93718e-255	0.375	0.038	Neutrophils
Cebpb	1.62045	2.15285e-247	3.06738e-243	0.98	0.666	Neutrophils
Smox	2.87934	2.8582e-241	4.07236e-237	0.622	0.166	Neutrophils
Asprv1	5.63465	1.17449e-240	1.67341e-236	0.247	0.01	Neutrophils
Slc7a11	3.275	1.4134e-232	2.01381e-228	0.432	0.066	Neutrophils
Trim30b	3.22003	6.7888e-232	9.67268e-228	0.49	0.095	Neutrophils
Dusp1	2.12965	3.84665e-231	5.48071e-227	0.888	0.502	Neutrophils
Cd300lf	2.76259	1.11496e-230	1.58859e-226	0.591	0.148	Neutrophils
Lrg1	3.78814	8.86401e-215	1.26294e-210	0.327	0.035	Neutrophils
Plk3	2.91825	2.44061e-211	3.47738e-207	0.557	0.144	Neutrophils
Ets2	2.45769	3.38768e-207	4.82676e-203	0.673	0.241	Neutrophils
Ier3	2.15642	6.99196e-204	9.96215e-200	0.763	0.32	Neutrophils
Msrb1	1.9089	1.27606e-186	1.81813e-182	0.788	0.388	Neutrophils
Cass4	3.60396	1.03996e-184	1.48174e-180	0.288	0.031	Neutrophils
Retnlg	5.28258	6.41153e-181	9.13516e-177	0.185	0.007	Neutrophils
Mcl1	1.59613	1.03147e-171	1.46964e-167	0.88	0.577	Neutrophils
Txnip	2.30179	7.37816e-171	1.05124e-166	0.679	0.284	Neutrophils
Plek	1.55701	4.67565e-167	6.66187e-163	0.896	0.621	Neutrophils
Cstdc4	5.96365	1.02421e-160	1.45929e-156	0.163	0.006	Neutrophils
Rnf149	1.91929	3.52221e-160	5.01845e-156	0.721	0.338	Neutrophils
Tnfrsf23	3.24991	1.4155e-157	2.01681e-153	0.271	0.034	Neutrophils
Entpd1	2.13867	2.79304e-157	3.97953e-153	0.627	0.251	Neutrophils
Xcl1	7.9998	0	0	0.277	0.003	T cells
Skap1	6.09657	0	0	0.29	0.004	T cells
Cd3e	6.2436	0	0	0.307	0.007	T cells
Klrb1a	6.90816	0	0	0.305	0.003	T cells
Lat	5.43784	0	0	0.361	0.013	T cells
Itk	5.78967	0	0	0.381	0.01	T cells
Cd3g	4.79729	0	0	0.431	0.015	T cells
Cd7	5.75441	0	0	0.431	0.013	T cells
Ms4a4b	5.41438	0	0	0.444	0.016	T cells
Klrd1	4.62723	0	0	0.47	0.027	T cells
Ncr1	5.91729	0	0	0.455	0.011	T cells
Trbc2	5.30004	0	0	0.47	0.02	T cells
Klre1	5.74581	0	0	0.506	0.017	T cells
Sept1	5.45739	0	0	0.513	0.017	T cells
Sh2d2a	3.86933	0	0	0.552	0.05	T cells
Ctsw	4.91285	0	0	0.535	0.03	T cells
Lck	5.82331	0	0	0.528	0.013	T cells
Trbc1	4.84864	0	0	0.584	0.031	T cells
Gimap4	5.32506	0	0	0.587	0.029	T cells
Il2rb	3.57403	0	0	0.682	0.071	T cells
Nkg7	4.42972	0	0	0.677	0.055	T cells
Cd2	4.39844	1.97508e-303	2.81409e-299	0.413	0.023	T cells
Samd3	7.02225	2.45651e-295	3.50003e-291	0.245	0.002	T cells
Gimap3	5.28918	1.78445e-292	2.54249e-288	0.316	0.01	T cells
Klri2	5.80592	6.79177e-289	9.67691e-285	0.292	0.007	T cells
Ccl5	5.08088	4.2729e-286	6.08803e-282	0.548	0.059	T cells
Klrk1	4.28777	5.19634e-268	7.40374e-264	0.478	0.044	T cells
Gimap7	6.57957	5.03809e-266	7.17827e-262	0.225	0.002	T cells
Ablim1	3.57825	7.61976e-264	1.08566e-259	0.485	0.045	T cells
Trac	6.17214	6.00772e-261	8.5598e-257	0.273	0.008	T cells
Prkcq	5.46853	1.55242e-260	2.21189e-256	0.271	0.007	T cells
Gimap6	3.5325	3.09153e-253	4.40481e-249	0.494	0.05	T cells
Gzma	4.25703	4.81297e-246	6.85752e-242	0.528	0.066	T cells
Trdc	6.29792	1.6408e-236	2.33781e-232	0.212	0.003	T cells
Gzmb	3.00818	4.73494e-236	6.74634e-232	0.606	0.091	T cells
Thy1	2.40279	2.24158e-227	3.19381e-223	0.593	0.084	T cells
Tbx21	5.74155	2.88048e-225	4.10411e-221	0.227	0.006	T cells
Klra5	6.01697	4.27622e-216	6.09275e-212	0.247	0.009	T cells
Pglyrp2	5.78219	1.64184e-215	2.33929e-211	0.208	0.004	T cells
Txk	3.69367	2.04005e-212	2.90666e-208	0.379	0.033	T cells
Tbc1d10c	3.43263	4.80318e-199	6.84357e-195	0.429	0.049	T cells
Inpp4b	3.98019	1.89038e-197	2.69341e-193	0.359	0.032	T cells
Fasl	4.53488	8.92815e-197	1.27208e-192	0.275	0.015	T cells
Ifitm10	4.71139	9.97455e-184	1.42117e-179	0.234	0.011	T cells
Ets1	2.73835	3.36684e-180	4.79707e-176	0.602	0.119	T cells
Cd226	4.5774	5.71157e-176	8.13785e-172	0.223	0.01	T cells
Spry2	4.28411	2.92864e-174	4.17272e-170	0.271	0.018	T cells
Gimap8	4.31653	1.96232e-172	2.79591e-168	0.251	0.015	T cells
Zap70	3.84922	3.66221e-168	5.21792e-164	0.284	0.022	T cells
Gimap9	4.58675	3.43342e-162	4.89193e-158	0.232	0.014	T cells
Fcer2a	6.89026	0	0	0.307	0.004	B cells
Mzb1	6.42542	0	0	0.319	0.005	B cells
Pou2af1	6.36218	0	0	0.385	0.007	B cells
Cxcr5	6.59724	0	0	0.4	0.006	B cells
Ms4a1	6.90743	0	0	0.426	0.005	B cells
H2-Ob	5.64021	0	0	0.459	0.013	B cells
Scd1	6.16181	0	0	0.515	0.013	B cells
Cd79b	5.40698	0	0	0.556	0.026	B cells
Pax5	6.94326	0	0	0.544	0.007	B cells
Cd19	7.05164	0	0	0.552	0.006	B cells
Cd79a	7.18158	0	0	0.763	0.013	B cells
Ighd	6.95962	0	0	0.767	0.016	B cells
Igkc	6.74656	0	0	0.941	0.031	B cells
Fcmr	6.18566	4.84623e-307	6.90491e-303	0.315	0.005	B cells
Bank1	5.04845	3.47129e-296	4.94589e-292	0.43	0.017	B cells
Ccr7	4.08528	1.47779e-294	2.10556e-290	0.467	0.021	B cells
Iglc2	6.31648	7.27708e-283	1.03684e-278	0.285	0.005	B cells
Fcrla	5.29637	1.23156e-277	1.75473e-273	0.374	0.013	B cells
Blk	5.9244	1.65013e-245	2.3511e-241	0.267	0.005	B cells
Ly6d	6.21391	3.72982e-242	5.31425e-238	0.233	0.003	B cells
Iglc3	6.76726	3.75906e-240	5.35591e-236	0.211	0.002	B cells
Ighm	3.84723	1.1872e-195	1.69152e-191	0.978	0.328	B cells
Spib	4.81654	1.92652e-191	2.7449e-187	0.263	0.009	B cells
H2-DMb2	4.82728	1.453e-190	2.07024e-186	0.293	0.013	B cells
Ralgps2	4.35455	2.11074e-190	3.00738e-186	0.422	0.033	B cells
Cacna1i	6.87287	9.80962e-188	1.39767e-183	0.167	0.002	B cells
Ebf1	5.30385	8.37619e-187	1.19344e-182	0.244	0.008	B cells
Iglc1	6.79041	1.08665e-172	1.54826e-168	0.17	0.003	B cells
Satb1	3.73522	3.11497e-165	4.4382e-161	0.456	0.046	B cells
Ets1	3.0355	5.12952e-149	7.30855e-145	0.685	0.13	B cells
Tnfrsf13c	5.29637	3.08028e-135	4.38878e-131	0.163	0.004	B cells
Siglecg	4.35262	2.66363e-128	3.79514e-124	0.252	0.016	B cells
Chst3	6.39225	9.02065e-124	1.28526e-119	0.119	0.002	B cells
Btla	4.11283	7.25336e-123	1.03346e-118	0.256	0.018	B cells
Bach2	3.96059	1.53859e-122	2.19219e-118	0.259	0.018	B cells
Cd37	2.93797	6.42363e-115	9.15238e-111	0.633	0.145	B cells
Gimap6	3.07805	9.17008e-108	1.30655e-103	0.433	0.066	B cells
Il9r	6.09151	1.33911e-99	1.90796e-95	0.093	0.001	B cells
Neil1	4.09638	1.87393e-96	2.66997e-92	0.215	0.016	B cells
Cd22	3.8301	2.08772e-95	2.97458e-91	0.256	0.024	B cells
P2ry10	3.43352	1.68584e-94	2.40198e-90	0.341	0.046	B cells
Egr3	3.3751	2.69478e-93	3.83953e-89	0.344	0.047	B cells
Aff3	4.09151	5.12488e-92	7.30194e-88	0.178	0.011	B cells
Vpreb3	6.82396	5.78099e-92	8.23675e-88	0.081	0.001	B cells
Arhgef18	2.8907	2.632e-87	3.75008e-83	0.407	0.07	B cells
Cr2	7.07451	9.45288e-85	1.34685e-80	0.07	0	B cells
Stat4	3.2424	4.74552e-84	6.76142e-80	0.307	0.041	B cells
Fcrl1	3.8213	1.33511e-81	1.90226e-77	0.211	0.019	B cells
Ikzf3	2.73832	3.25737e-80	4.6411e-76	0.378	0.065	B cells
H2-Aa	1.09815	7.94297e-79	1.13171e-74	0.919	0.342	B cells
Tdrd9	6.66214	0	0	0.321	0.003	Natural killer cells
B4galnt2	7.41118	0	0	0.325	0.002	Natural killer cells
Fam178b	6.88067	0	0	0.409	0.004	Natural killer cells
Clic3	7.04531	0	0	0.416	0.004	Natural killer cells
Tff1	6.95599	0	0	0.442	0.007	Natural killer cells
Gpr87	7.21854	0	0	0.451	0.003	Natural killer cells
Rgs16	4.78712	0	0	0.471	0.02	Natural killer cells
Itih5	4.7614	0	0	0.471	0.018	Natural killer cells
Mgat3	6.75084	0	0	0.461	0.005	Natural killer cells
Sytl2	4.90276	0	0	0.487	0.017	Natural killer cells
C1qtnf6	4.62679	0	0	0.51	0.023	Natural killer cells
Cd96	4.86686	0	0	0.51	0.016	Natural killer cells
Il2ra	5.39748	0	0	0.532	0.017	Natural killer cells
Eomes	4.32709	0	0	0.565	0.027	Natural killer cells
Myo10	4.60978	0	0	0.584	0.038	Natural killer cells
Mcpt8	7.50307	0	0	0.588	0.006	Natural killer cells
Atp1b1	4.15124	0	0	0.646	0.048	Natural killer cells
Tmem119	5.66507	0	0	0.659	0.032	Natural killer cells
Capn5	5.46776	0	0	0.669	0.021	Natural killer cells
Sh2d2a	3.55999	0	0	0.705	0.055	Natural killer cells
F2r	4.09155	0	0	0.747	0.055	Natural killer cells
Padi2	3.66474	0	0	0.795	0.092	Natural killer cells
Nkg7	3.25765	0	0	0.773	0.066	Natural killer cells
Dsc2	6.74588	0	0	0.737	0.023	Natural killer cells
AA467197	3.62241	0	0	0.834	0.089	Natural killer cells
Epas1	3.91181	0	0	0.854	0.095	Natural killer cells
Scin	6.36609	0	0	0.776	0.016	Natural killer cells
Gzmd	7.71794	0	0	1	0.232	Natural killer cells
Gzmg	7.73635	0	0	0.997	0.193	Natural killer cells
Ctsg	7.88097	0	0	0.864	0.031	Natural killer cells
Sh2d1b2	6.94467	0	0	0.847	0.013	Natural killer cells
Tmsb15a	6.4956	0	0	0.873	0.035	Natural killer cells
Gzmc	7.18995	0	0	1	0.161	Natural killer cells
Avil	6.55291	0	0	0.854	0.015	Natural killer cells
Cst7	5.13854	0	0	0.903	0.051	Natural killer cells
Cd55	5.49504	0	0	0.903	0.05	Natural killer cells
Il2rb	4.10755	0	0	0.938	0.073	Natural killer cells
Thy1	5.16507	0	0	0.961	0.079	Natural killer cells
Gzme	7.50653	0	0	0.994	0.108	Natural killer cells
Gzmb	4.73926	0	0	0.974	0.085	Natural killer cells
Fcrl6	7.68226	0	0	0.909	0.02	Natural killer cells
Tnfrsf9	6.3047	0	0	0.951	0.054	Natural killer cells
Klrg1	5.68199	0	0	0.935	0.032	Natural killer cells
Prf1	6.95569	0	0	1	0.075	Natural killer cells
Ctla4	5.59833	4.69628e-301	6.69126e-297	0.377	0.012	Natural killer cells
Itgb3	3.70139	5.26851e-295	7.50657e-291	0.692	0.068	Natural killer cells
Itga1	3.97642	3.21485e-288	4.58052e-284	0.581	0.045	Natural killer cells
Rhof	3.86013	7.67037e-276	1.09287e-271	0.545	0.041	Natural killer cells
Gzma	3.49607	6.77184e-275	9.64852e-271	0.682	0.07	Natural killer cells
Txk	3.89928	1.2161e-274	1.7327e-270	0.513	0.034	Natural killer cells
Nme4	5.07447	0	0	0.396	0.013	HBC
Phgdh	4.87663	0	0	0.408	0.015	HBC
Klk8	4.72991	0	0	0.426	0.013	HBC
Uhrf1	4.10068	0	0	0.592	0.042	HBC
Ccnb2	3.66459	0	0	0.592	0.041	HBC
Birc5	3.86943	0	0	0.601	0.04	HBC
Cdk1	3.9247	0	0	0.643	0.051	HBC
Cdca3	4.10842	0	0	0.637	0.038	HBC
Ccna2	3.74654	0	0	0.703	0.051	HBC
Dtymk	3.49131	0	0	0.766	0.086	HBC
Nt5dc2	4.21927	0	0	0.766	0.057	HBC
Igf2bp1	5.28305	0	0	0.889	0.036	HBC
Igfbp4	3.86769	1.85517e-302	2.64325e-298	0.679	0.069	HBC
Mcm7	3.46123	2.0894e-301	2.97698e-297	0.673	0.064	HBC
Lsm2	3.43849	1.34818e-300	1.92089e-296	0.751	0.087	HBC
Pabpc4	3.80736	4.70119e-291	6.69825e-287	0.637	0.061	HBC
Mki67	3.33717	2.96957e-290	4.23104e-286	0.694	0.072	HBC
Mpo	8.47654	1.58848e-285	2.26326e-281	0.306	0.007	HBC
Stmn1	3.14759	1.00804e-281	1.43626e-277	0.751	0.091	HBC
Srm	3.92737	1.44201e-281	2.05458e-277	0.661	0.072	HBC
Hspd1	3.3615	7.96469e-280	1.13481e-275	0.772	0.105	HBC
Mcm2	3.57477	5.87264e-276	8.36734e-272	0.574	0.048	HBC
Pclaf	3.47373	1.22958e-274	1.7519e-270	0.622	0.06	HBC
Cks1b	4.56693	4.14581e-273	5.90694e-269	0.375	0.016	HBC
Idh2	3.26462	3.81728e-270	5.43885e-266	0.709	0.084	HBC
Ranbp1	2.91419	9.42005e-267	1.34217e-262	0.919	0.176	HBC
Lyar	3.55492	1.3095e-266	1.86578e-262	0.694	0.085	HBC
Hells	3.7561	1.25166e-264	1.78337e-260	0.511	0.038	HBC
Hist1h1a	4.26209	1.23893e-260	1.76523e-256	0.592	0.06	HBC
Prtn3	7.65461	3.87124e-260	5.51575e-256	0.243	0.004	HBC
Ube2c	3.73226	3.46934e-257	4.94312e-253	0.529	0.044	HBC
Mybl2	4.36383	1.63695e-255	2.33233e-251	0.39	0.02	HBC
Cdc34	3.13044	9.40485e-255	1.34e-250	0.859	0.16	HBC
Fam136a	3.78832	1.54583e-253	2.2025e-249	0.52	0.043	HBC
Tfdp1	3.43364	3.77599e-253	5.38002e-249	0.682	0.087	HBC
Mcm6	3.12834	1.01071e-252	1.44007e-248	0.7	0.088	HBC
Tipin	3.30434	7.46549e-250	1.06368e-245	0.637	0.071	HBC
H2afx	3.19468	9.11763e-245	1.29908e-240	0.649	0.077	HBC
Tomm40	3.40207	5.88353e-240	8.38285e-236	0.607	0.068	HBC
C1qbp	3.30854	2.12978e-239	3.03451e-235	0.631	0.074	HBC
Timm8a1	3.64019	5.13895e-237	7.32198e-233	0.529	0.049	HBC
Mif	3.00701	1.7382e-236	2.47659e-232	0.733	0.107	HBC
Gmnn	3.67682	8.32065e-233	1.18553e-228	0.453	0.034	HBC
Fkbp3	2.87366	5.45196e-225	7.76796e-221	0.706	0.101	HBC
Tacc3	3.43009	4.52051e-224	6.44083e-220	0.492	0.044	HBC
Dctpp1	3.66954	7.37173e-221	1.05032e-216	0.453	0.037	HBC
Galk1	4.31432	3.98804e-219	5.68216e-215	0.408	0.03	HBC
Tuba1b	2.53203	7.36448e-219	1.04929e-214	0.895	0.195	HBC
Hist1h2ap	3.27785	2.43904e-218	3.47515e-214	0.742	0.13	HBC
Top2a	3.19833	8.28152e-217	1.17995e-212	0.586	0.07	HBC
