# Supplementary material for: Single-cell RNA sequencing of leukocytes at the maternal-fetal interface in physiological and pathological Nodal-deficient pregnancies
Source: Front Immunol. 2026 Apr 16;17:1611813. doi: 10.3389/fimmu.2026.1611813 (PMC13130886; doi:10.3389/fimmu.2026.1611813)
Supplement: Supplementary file 3 [file Table2.xlsx]

## Sheet: Classical monocytes
pathway	pval	padj	log2err	ES	NES	size	leadingEdge
GOBP_DEFENSE_RESPONSE	2.6829e-14	1.55662e-10	0.975995	0.694969	1.33301	887	Plac8 Lyz2 Ccr2 Ifitm3 Samhd1 Alox5ap Ifi205 Fn1 Ifi204 Zbp1 Mefv Hp Vim Irf5 Irf7 Cybb Fcgr1 Tyrobp Rnf213 Sp100 Ctsc Mndal Il18 Parp14 Irgm1 Ccl9 Pirb Gpx1 Ldlr Pld4 C3 Emilin2 Ncf2 Ly86 Oas2 Ifitm2 Tgfb1 Cd177 Mpeg1 Thbs1 Cst3 Lyn Ifih1 Ifit3 Prkcd Cxcl10 Ikbkb Trafd1 Cers6 Dhx58 Cd40 Zfp36 Ifit1bl1 Rsad2 Oas3 Adora2b Oas1a Cd44 Sbno2 Bcl3 Prdx5 Nod2 Nrros Ptpn1 Lsp1 Ass1 Fgr Msrb1 Polb Slfn8 …
GOBP_BIOLOGICAL_PROCESS_INVOLVED_IN_INTERSPECIES_INTERACTION_BETWEEN_ORGANISMS	3.19615e-12	9.18531e-09	0.898671	0.682072	1.30833	888	Plac8 Lyz2 Ifitm3 Npc2 Samhd1 Ifi205 Tpt1 Fn1 Ifi204 Zbp1 Mefv Hp Vim Irf5 Irf7 Cybb Fcgr1 Tyrobp Rnf213 Sp100 Mndal Il18 Parp14 Irgm1 Ccl9 Pirb Gpx1 Ldlr Pld4 C3 Emilin2 Ncf2 Ly86 Oas2 Ifitm2 Tgfb1 Cd177 Mpeg1 Scarb1 Lyn Ifih1 Ifit3 Prkcd Cxcl10 Ikbkb Trafd1 Dhx58 Cd40 Zfp36 Ifit1bl1 Rsad2 Oas3 Oas1a Sbno2 Bcl3 Itga5 Ly6e Nod2 Nrros Ist1 Ptpn1 Itgb7 Cmpk2 Ass1 Fgr Herc6 Msrb1 Slfn8 Eif2ak2 Unc93…
GOBP_DEFENSE_RESPONSE_TO_OTHER_ORGANISM	4.74938e-12	9.18531e-09	0.887075	0.710908	1.36034	590	Plac8 Lyz2 Ifitm3 Samhd1 Ifi205 Ifi204 Zbp1 Mefv Hp Vim Irf5 Irf7 Cybb Fcgr1 Tyrobp Rnf213 Sp100 Mndal Il18 Parp14 Irgm1 Ccl9 Pirb Pld4 C3 Emilin2 Ncf2 Ly86 Oas2 Ifitm2 Cd177 Mpeg1 Lyn Ifih1 Ifit3 Prkcd Cxcl10 Ikbkb Trafd1 Dhx58 Cd40 Ifit1bl1 Rsad2 Oas3 Oas1a Bcl3 Nod2 Nrros Ptpn1 Ass1 Fgr Msrb1 Slfn8 Eif2ak2 Unc93b1 Ifit2 Clec4a3 Csf1r Oasl1 Rel Tnfrsf1a Irf2 Stat1 Isg15 Ilrun Fes Isg20 Coro1a U…
GOBP_RESPONSE_TO_VIRUS	5.02063e-11	6.27843e-08	0.851339	0.773627	1.4774	256	Ifitm3 Npc2 Samhd1 Ifi205 Tpt1 Zbp1 Irf5 Irf7 Irgm1 Pirb Oas2 Ifitm2 Ifih1 Ifit3 Cxcl10 Ikbkb Dhx58 Cd40 Ifit1bl1 Rsad2 Oas3 Oas1a Bcl3 Fgr Slfn8 Eif2ak2 Unc93b1 Ifit2 Oasl1 Nfkb1 Irf2 Stat1 Isg15 Ilrun Isg20 Gbp2 Myd88 Bst2 Stat2 Tlr9 Ifngr2 Rtp4 Dtx3l Rnase6 Il17ra Nt5c3 Pml Ifngr1 Trim25 Nlrc5 Zc3hav1 Parp9 Birc3 Znfx1 Nop53 Ifnar1 Ptprc Pmaip1 Nlrp3 Ifnar2 Tlr7 Aup1 Il6 Card9 Rela Zc3h12a Ada…
GOBP_RESPONSE_TO_CYTOKINE	5.41057e-11	6.27843e-08	0.851339	0.708757	1.35697	564	Ccr2 Ifitm3 Samhd1 Ifi205 Ifi204 Zbp1 Mefv Vim Irf5 Pid1 Irf7 Sp100 Mndal Jarid2 Il18 Parp14 Irgm1 Ccl9 Pirb Oas2 Ifitm2 Gpr35 Thbs1 Plcb1 Ifih1 Itga4 Ifit3 Cxcl10 Ikbkb Cd40 Zfp36 Sppl2a Nfil3 Ifit1bl1 Oas3 Oas1a Cd44 Sbno2 Xaf1 Ptpn1 Lsp1 Ass1 Eif2ak2 Mapkapk2 Ifit2 Tnfrsf21 Csf1r Oasl1 Tnfrsf1b Rel Il10ra Nfkb1 Tnfrsf1a Stat1 Isg15 Rara Coro1a Klf4 Usp18 Gbp2 Osm Il6ra Myd88 Il13ra1 Bst2 Stat2…
GOBP_IMMUNE_RESPONSE	1.53811e-10	1.48735e-07	0.826657	0.666686	1.27883	926	Lyz2 Ccr2 Ifitm3 Samhd1 Ifi205 Crip1 Ifi204 Zbp1 Mefv Vim Irf5 Ctss Irf7 Cybb Igsf6 Fcgr1 Tyrobp Sp100 Ctsc Mndal Il18 Parp14 Irgm1 Ccl9 Lrp1 Pirb Gpx1 Pld4 C3 Ncf2 Ly86 Oas2 Ifitm2 Tgfb1 Cd177 Mpeg1 Thbs1 Lyn Ifih1 Ifit3 Prkcd Cxcl10 Ikbkb Trafd1 Ctsh Dhx58 Cd40 Ahr Sppl2a Nfil3 Ifit1bl1 Rsad2 Oas3 Cd300a Adora2b Oas1a Sbno2 Bcl3 Nod2 Nrros Ptpn1 Lst1 Ass1 Fgr Tnfsf13 Msrb1 Nfkb2 Adgre5 Eif2ak2 …
GOBP_DEFENSE_RESPONSE_TO_SYMBIONT	4.2346e-10	3.50988e-07	0.814036	0.797626	1.51938	183	Ifitm3 Samhd1 Ifi205 Zbp1 Irf5 Irf7 Pirb Oas2 Ifitm2 Ifih1 Ifit3 Cxcl10 Dhx58 Cd40 Ifit1bl1 Rsad2 Oas3 Oas1a Slfn8 Eif2ak2 Unc93b1 Ifit2 Oasl1 Irf2 Stat1 Isg15 Ilrun Isg20 Gbp2 Myd88 Bst2 Stat2 Tlr9 Ifngr2 Rtp4 Dtx3l Rnase6 Nt5c3 Pml Ifngr1 Trim25 Nlrc5 Zc3hav1 Parp9 Birc3 Znfx1 Nop53 Ptprc Pmaip1 Ifnar2 Tlr7 Il6 Card9 Rela Zc3h12a Adar Tlr2 Irf1 Oas1g
GOBP_INNATE_IMMUNE_RESPONSE	1.80653e-09	1.31019e-06	0.788187	0.70584	1.35173	475	Ifitm3 Samhd1 Ifi205 Ifi204 Zbp1 Mefv Vim Irf5 Irf7 Cybb Fcgr1 Tyrobp Sp100 Mndal Il18 Parp14 Irgm1 Ccl9 Pirb Pld4 C3 Ncf2 Ly86 Oas2 Ifitm2 Cd177 Mpeg1 Lyn Ifih1 Ifit3 Cxcl10 Ikbkb Trafd1 Dhx58 Cd40 Ifit1bl1 Rsad2 Oas3 Oas1a Nod2 Nrros Ptpn1 Ass1 Fgr Msrb1 Eif2ak2 Unc93b1 Ifit2 Clec4a3 Csf1r Oasl1 Rel Stat1 Isg15 Ilrun Fes Isg20 Coro1a Usp18 Gbp2 Myd88 Bst2 Stat2 Tlr9 Hck Pvr Plcg2 Ceacam1 Gbp5 D…
GOBP_REGULATION_OF_DEFENSE_RESPONSE	3.26102e-08	2.10227e-05	0.719513	0.703551	1.34515	397	Ccr2 Samhd1 Alox5ap Ifi205 Ifi204 Zbp1 Mefv Irf7 Tyrobp Ctsc Mndal Il18 Parp14 Irgm1 Pirb Gpx1 Ldlr C3 Emilin2 Lyn Prkcd Ikbkb Trafd1 Dhx58 Zfp36 Ifit1bl1 Oas3 Adora2b Oas1a Sbno2 Nod2 Ptpn1 Fgr Tnfrsf1b Nfkb1 Tnfrsf1a Stat1 Isg15 Ilrun Klf4 Usp18 Osm Myd88 Stat2 Tlr9 Hck Pvr Metrnl Plcg2 Ceacam1 Gbp5 Cebpb Dtx3l Zyx Il17ra Nlrc5 Ace Cd47 Nupr1 Parp9 Birc3 Znfx1 Jak2 Casp1 Anxa1 Lamp1 Ptprc Socs3…
GOBP_INFLAMMATORY_RESPONSE	6.9737e-08	4.04614e-05	0.704976	0.69834	1.33625	441	Lyz2 Ccr2 Alox5ap Ifi205 Fn1 Zbp1 Mefv Hp Irf5 Cybb Fcgr1 Ctsc Il18 Irgm1 Ccl9 Gpx1 Ldlr Pld4 C3 Ly86 Tgfb1 Thbs1 Lyn Prkcd Cxcl10 Ikbkb Cers6 Cd40 Zfp36 Adora2b Cd44 Sbno2 Prdx5 Nod2 Nrros Ass1 Fgr Polb Adgre5 Mapkapk2 Kdm6b Csf1r Tnfrsf1b Rel Nfkb1 Tnfrsf1a Abcd1 Klf4 Usp18 Osm Il6ra Myd88 Tlr9 Hck Acer3 Tpst1 Metrnl Plcg2 Ceacam1 Gbp5 Cebpb Itgb2 Zyx Il17ra Pik3cd Prcp Hdac5 Ace Cd14 Cd47 Nupr…
GOBP_CYTOKINE_MEDIATED_SIGNALING_PATHWAY	6.76886e-07	0.000357027	0.659444	0.715431	1.36835	287	Ccr2 Ifitm3 Samhd1 Zbp1 Irf5 Irf7 Sp100 Il18 Parp14 Irgm1 Ccl9 Pirb Oas2 Ifitm2 Gpr35 Plcb1 Cxcl10 Ikbkb Sppl2a Oas3 Oas1a Cd44 Ptpn1 Csf1r Oasl1 Tnfrsf1b Il10ra Tnfrsf1a Stat1 Isg15 Usp18 Osm Il6ra Myd88 Il13ra1 Stat2 Hck Ifngr2 Ceacam1 Csf2ra Il17ra Traf1 Lims1 Ifngr1 Nlrc5 Parp9 Birc3 Laptm5 Jak2 Casp1 Ifnar1 Ptprc Ifnar2 Nfkbia Il6 Ccr5 Ythdf3 Casp4 Rela Spi1 Adar Hspa1a Ptprj Naip2 Irf1 Oas1…
GOBP_POSITIVE_REGULATION_OF_CYTOKINE_PRODUCTION	8.64198e-07	0.000385698	0.659444	0.712334	1.36327	300	Ccr2 Ifi205 Ifi204 Mefv Irf5 Irf7 Cybb Tyrobp Mndal Il18 Hpse Pirb C3 Oas2 Tgfb1 Thbs1 Plcb1 Ifih1 Dhx58 Cd40 Rsad2 Oas3 Adora2b Oas1a Bcl3 Nod2 Fgr Eif2ak2 Mapkapk2 Csf1r Stat1 Isg15 Rara Osm Nr4a3 Il6ra Myd88 Tlr9 Plcg2 Gbp5 Cebpb Il17ra Pik3cd Ifngr1 Cd86 Cd14 Nfam1 Laptm5 Jak2 Casp1 Anxa1 Ptprc Nlrp3 Tlr7 Il6 Card9 Rela Sorl1 Cd83 Pde4b Cd80 Mmp8 Wnt11 Gsdmd Hspa1a Ptprj Tlr2 Peli1 Irf1 Clec4…
GOBP_REGULATION_OF_RESPONSE_TO_EXTERNAL_STIMULUS	8.64198e-07	0.000385698	0.659444	0.664994	1.27314	566	Ccr2 Samhd1 Alox5ap Ifi205 Ptpro Ifi204 Zbp1 Mefv Irf7 Tyrobp Ctsc Mndal Il18 Parp14 Irgm1 Hpse Pirb Gpx1 Ldlr C3 Emilin2 Ly86 Tgfb1 Thbs1 Lyn Prkcd Cxcl10 Ikbkb Trafd1 St3gal4 Dhx58 Zfp36 Ifit1bl1 Oas3 Adora2b Oas1a Sbno2 Nod2 Ptpn1 Fgr Csf1r Oasl1 Tnfrsf1b Nfkb1 Tnfrsf1a Ythdf1 Stat1 Isg15 Ilrun Klf4 Usp18 Osm Il6ra Myd88 Stat2 Tlr9 Hck Pvr Metrnl Plcg2 Ceacam1 Gbp5 Cebpb Dtx3l Zyx Il17ra Bmpr2…
GOBP_RESPONSE_TO_BACTERIUM	3.83665e-06	0.00159002	0.610527	0.69766	1.33588	347	Plac8 Lyz2 Hp Vim Irf5 Rnf213 Il18 Irgm1 Pirb Gpx1 C3 Emilin2 Ly86 Oas2 Tgfb1 Mpeg1 Scarb1 Lyn Prkcd Cxcl10 Dhx58 Zfp36 Oas3 Oas1a Sbno2 Bcl3 Nod2 Cmpk2 Ass1 Fgr Herc6 Mapkapk2 Tspo Tnfrsf1b Il10ra Nfkb1 Tnfrsf1a Isg15 Rara Nr4a1 Gbp2 Il6ra Myd88 Tlr9 Hck Plcg2 Gbp5 Cebpb Rnase6 Ace Cd86 Cd14 Znfx1 Jak2 Casp1 Ifnar1 Gch1 Gbp3 Nlrp3 Thbd Nfkbia Il6 Slamf8 Ccr5 Card9 Rela Trib1 Noct Spi1 Pde4b Zc3h…
GOBP_REGULATION_OF_RESPONSE_TO_STRESS	4.11316e-06	0.00159097	0.610527	0.634506	1.21625	830	Ccr2 Samhd1 Alox5ap Ifi205 Tpt1 Ifi204 Zbp1 Mefv Irf7 Tyrobp Ctsc Mndal Il18 Parp14 Irgm1 Hpse Pirb Gpx1 Ldlr C3 Emilin2 Thbs1 Plcb1 Lyn Prkcd Ikbkb Trafd1 St3gal4 Dhx58 Usp25 Zfp36 Ifit1bl1 Oas3 Adora2b Oas1a Cd44 Sbno2 Nod2 Ptpn1 Fgr Eif2ak2 Mapkapk2 Tnfrsf1b Nfkb1 Tnfrsf1a Stat1 Isg15 Ilrun Xdh Abcd1 Klf4 Usp18 Osm Nr4a3 Myd88 Stat2 Tlr9 Hck Pvr Metrnl Plcg2 Ceacam1 Gbp5 Cebpb Dtx3l Zyx Il17ra…
GOBP_POSITIVE_REGULATION_OF_MULTICELLULAR_ORGANISMAL_PROCESS	5.70309e-06	0.00192742	0.610527	0.639591	1.22544	772	Plac8 Ccr2 Ifi205 Fn1 Ifi204 Mefv Irf5 Irf7 Cybb Tyrobp Mndal Il18 Lrp1 Hpse Ucp2 Pirb C3 Emilin2 Tiam1 Oas2 Tgfb1 Runx3 Thbs1 Plcb1 Lyn Ifih1 St3gal4 Ctsh Dhx58 Cd40 Rsad2 Oas3 Adora2b Oas1a Bcl3 Itga5 Nod2 Ist1 Fgr Tnfsf13 Eif2ak2 Bscl2 Mapkapk2 Kdm6b Plxnb2 Csf1r Tspo Tnfrsf1b Stat1 Isg15 Rara Fes Klf4 Osm Nr4a3 Il6ra Myd88 Pim1 Tlr9 Rras Plcg2 Gbp5 Cebpb Atp1a1 Camk2d Mtpn Il17ra Zfp516 Pik3c…
GOBP_POSITIVE_REGULATION_OF_GENE_EXPRESSION	5.9796e-06	0.00192742	0.610527	0.650718	1.24643	639	Ccr2 Ifi205 Fn1 Ifi204 Mefv Vim Irf5 Pid1 Irf7 Cybb Tyrobp Mndal Il18 Hpse Pirb Ldlr C3 Oas2 Tgfb1 Thbs1 Plcb1 Ifih1 Nrg1 Ctsh Dhx58 Cd40 Zfp36 Nfil3 Rsad2 Oas3 Adora2b Oas1a Bcl3 Nod2 Fgr Tnfsf13 Eif2ak2 Mapkapk2 Apobec1 Plxnb2 Csf1r Ythdf1 Stat1 Isg15 Rara Id3 Klf4 Osm Nr4a3 Il6ra Myd88 Tlr9 Plcg2 Ceacam1 Gbp5 Cebpb Il17ra Lims1 S100a10 Pik3cd Ifngr1 Cd86 Tent4a Cd14 Lif Nfam1 Laptm5 Jak2 Casp1…
GOBP_REGULATION_OF_IMMUNE_RESPONSE	7.85013e-06	0.00239718	0.593325	0.655637	1.25553	540	Ccr2 Samhd1 Ifi205 Ifi204 Zbp1 Ctss Irf7 Fcgr1 Tyrobp Mndal Il18 Parp14 Irgm1 Pirb Gpx1 C3 Tgfb1 Cd177 Lyn Ifih1 Prkcd Ikbkb Trafd1 Ctsh Dhx58 Cd40 Ahr Sppl2a Rsad2 Oas3 Cd300a Adora2b Oas1a Nod2 Ptpn1 Fgr Tnfsf13 Adgre5 Unc93b1 Mapkapk2 Tnfrsf21 Oasl1 Tnfrsf1b Isg15 Rara Fes Usp18 Nr4a3 Myd88 Tapbp Stat2 Tlr9 Hck Pvr Plcg2 Ceacam1 Gbp5 Stx7 Itgb2 Pik3cd Trim25 Nlrc5 Cd86 Dusp3 Cd14 Cd47 Parp9 Nf…
GOBP_NEGATIVE_REGULATION_OF_VIRAL_PROCESS	1.32891e-05	0.00367158	0.593325	0.844374	1.59484	59	Ifitm3 Ifi205 Oas2 Ifitm2 Ifih1 Zfp36 Ifit1bl1 Rsad2 Oas3 Oas1a Ly6e Eif2ak2 Oasl1 Stat1 Isg15 Isg20 Bst2 Trim25 Zc3hav1 Znfx1 Slpi Oas1g Trim14
GOBP_CYTOKINE_PRODUCTION	1.46608e-05	0.00386646	0.593325	0.66635	1.27616	468	Ccr2 Ifi205 Fn1 Ifi204 Mefv Irf5 Irf7 Cybb Tyrobp Mndal Il18 Hpse Pirb Pld4 C3 Oas2 Tgfb1 Thbs1 Plcb1 Lyn Ifih1 Dhx58 Cd40 Zfp36 Rsad2 Oas3 Adora2b Oas1a Bcl3 Nod2 Nrros Fgr Eif2ak2 Mapkapk2 Clec4a3 Tnfrsf21 Csf1r Tspo Tnfrsf1b Rel Nfkb1 Stat1 Isg15 Ilrun Rara Abcd1 Klf4 Osm Nr4a3 Il6ra Myd88 Bst2 Tlr9 Plcg2 Ceacam1 Gbp5 Cebpb Il17ra Pml Pik3cd Ifngr1 Cd86 Cd14 Cd47 Nfam1 Atp2b1 Laptm5 Jak2 Casp1…
GOBP_NEGATIVE_REGULATION_OF_IMMUNE_SYSTEM_PROCESS	2.4993e-05	0.00630474	0.57561	0.698919	1.33419	270	Ccr2 Samhd1 Ifi205 Ifi204 Tyrobp Mndal Parp14 Pirb Gpx1 Ldlr Tgfb1 Runx3 Thbs1 Plcb1 Lyn Trafd1 Dhx58 Ahr Mafb Oas3 Cd300a Oas1a Nod2 Lst1 Fgr Tnfrsf21 Isg15 Rara Usp18 Tmem176b Bst2 Stat2 Hck Ceacam1 Cebpb Nlrc5 Cd86 Dusp3 Cd47 Laptm5 Anxa1 Ptprc Slamf8 Ythdf3 Trib1 Spi1 Zc3h12a Cd80 Dpp4 Adar Dusp1 Ptprj Peli1 Dusp22 Irf1 Plcl2 Oas1g Adora2a Lpxn Lrch1
GOBP_REGULATION_OF_IMMUNE_SYSTEM_PROCESS	3.00277e-05	0.00725919	0.57561	0.626943	1.20276	859	Ccr2 Samhd1 Ifi205 Fn1 Ifi204 Zbp1 Ctss Irf7 Fcgr1 Tyrobp Ctsc Mndal Il18 Parp14 Irgm1 Pirb Gpx1 Ldlr C3 Tgfb1 Cd177 Runx3 Thbs1 Plcb1 Lyn Ifih1 Itga4 Prkcd Cxcl10 Ikbkb Trafd1 St3gal4 Ctsh Dhx58 Cd40 Zfp36 Ahr Mafb Sppl2a Rsad2 Oas3 Cd300a Adora2b Oas1a Nod2 Ptpn1 Lst1 Fgr Tnfsf13 Adgre5 Unc93b1 Mapkapk2 Tnfrsf21 Csf1r Oasl1 Tnfrsf1b Ythdf1 Stat1 Isg15 Rara Fes H2-DMa Cdkn1a Coro1a Usp18 Tmem176…
GOBP_RESPONSE_TO_TYPE_I_INTERFERON	4.86413e-05	0.0112887	0.557332	0.84376	1.58478	52	Ifitm3 Samhd1 Zbp1 Irf7 Sp100 Oas2 Ifitm2 Ifit1bl1 Oas3 Oas1a Ptpn1 Stat1 Isg15 Usp18 Myd88 Stat2 Nlrc5 Ifnar1 Ifnar2 Ythdf3 Adar Oas1g
GOBP_REGULATION_OF_RESPONSE_TO_BIOTIC_STIMULUS	5.92239e-05	0.013216	0.557332	0.703133	1.34269	244	Samhd1 Ifi205 Ifi204 Zbp1 Irf7 Tyrobp Mndal Parp14 Irgm1 Pirb Emilin2 Ly86 Lyn Ikbkb Trafd1 Dhx58 Ahr Ifit1bl1 Oas3 Oas1a Nod2 Ptpn1 Fgr Oasl1 Stat1 Isg15 Ilrun Usp18 Stat2 Hck Pvr Plcg2 Ceacam1 Gbp5 Dtx3l Nlrc5 Parp9 Birc3 Znfx1 Nop53 Casp1 Lamp1 Slamf8 Ythdf3 Card9 Trib1 Spi1 Zc3h12a Adar Ifi35 Irf1 Oas1g Sirt2 Nfe2l2 Pira2
GOBP_NEGATIVE_REGULATION_OF_VIRAL_GENOME_REPLICATION	6.46444e-05	0.0138914	0.538434	0.865125	1.61932	39	Ifitm3 Ifi205 Oas2 Ifitm2 Ifih1 Ifit1bl1 Rsad2 Oas3 Oas1a Eif2ak2 Oasl1 Isg15 Isg20 Bst2 Zc3hav1 Znfx1 Slpi Oas1g

## Sheet: Non-classical monocytes
pathway	pval	padj	log2err	ES	NES	size	leadingEdge
GOBP_PHOSPHORYLATION	5.49451e-09	3.20495e-05	0.761461	0.622632	1.45109	1078	Ace Eno3 Abi3 Ceacam1 Dusp16 Grk3 Csf1r Fgr Hck Itgb2 Lilra5 Stap1 Stk10 Nupr1 Pparg Lrp1 Hfe Rap1a Ripk2 Nadk Fabp4 Rb1 Ptprc Cd300a Cd36 Prkcd Map3k14 Ptprj Rbpms Stk38 Ppp2r5a Gk Ptk2b Slc11a1 Iqgap1 Nuak2 Mapkapk2 Tlr2 Rara Sirpa Tlr7 Raf1 Slc8a1 Heg1 Lmo4 Adam17 Pip4k2a Lyn Sema4d Rap2a Ptpn1 Socs3 Adrb2 Prkcb Stk24 Ptpn6 Pim1 Ip6k3 Csf2ra Camk2d Hes1 Lcp2 Samsn1 Map3k5 Cd44 Sgk3 Camkk2 Tgfb…
GOBP_DEFENSE_RESPONSE	3.28308e-07	0.000935342	0.674963	0.62319	1.45433	872	Ace Treml4 Abi3 Itgal Gpx1 Ceacam1 Csf1r Clec4a3 Cybb Fgr Cst3 Tnfrsf1b Hck Itgb2 Spn Lilra5 Cebpb Cd83 Stap1 Rel Nupr1 Pld4 Fcgr4 Pparg Klf4 Smpdl3b Adgre5 Pik3ap1 Ripk2 Fabp4 Rb1 Ptprc Cd36 Prkcd Map3k14 Il17ra Irf5 Ifitm3 Plac8 Ptk2b Slc11a1 Coro1a Fcer1g Zfp36 Mapkapk2 Tlr2 Cxcr4 Sirpa Msrb1 Ifitm2 Laptm5 Tlr7 Samhd1 Lsp1 Tyrobp Itgax Pla2g7 Nfe2l2 Slc15a4 Tmsb4x Ifngr1 Adam17 Lyn Cd47 Naip2 …
GOBP_IMMUNE_RESPONSE	4.81061e-07	0.000935342	0.659444	0.616286	1.43861	918	Treml4 Itgal Gpx1 Ceacam1 Myo1g Csf1r Clec4a3 Lst1 Cybb Fyb Fgr Tnfrsf1b Hck Itgb2 Spn Lilra5 Cebpb Cd83 Stap1 Pou2f2 Rel Pld4 Fcgr4 Pparg Lrp1 Hfe Smpdl3b Adgre5 Pik3ap1 Ripk2 Ptprc Cd300a Cd36 Prkcd Map3k14 Rap1gap2 Ptprj Il17ra Irf5 Ifitm3 Ptk2b Slc11a1 Coro1a Fcer1g Ctss Mapkapk2 Tlr2 Rara Cxcr4 Sirpa Msrb1 Ifitm2 Laptm5 Tlr7 Samhd1 Tyrobp Nfe2l2 Slc15a4 Lfng Lair1 Adam17 Lyn Cd47 Sema4d Naip…
GOBP_BIOLOGICAL_PROCESS_INVOLVED_IN_INTERSPECIES_INTERACTION_BETWEEN_ORGANISMS	2.28723e-06	0.00333536	0.627257	0.60412	1.4109	867	Ace Treml4 Nr4a1 Gpx1 Ceacam1 Csf1r Clec4a3 Cybb Fgr Tnfrsf1b Hck Spn Lilra5 Cebpb Stap1 Pou2f2 Rel Pld4 Fcgr4 Pparg Smpdl3b Ripk2 Fabp4 Ptprc Cd36 Prkcd Map3k14 Il17ra Irf5 Ifitm3 Plac8 Ptk2b Slc11a1 Ctsb Coro1a Fcer1g Zfp36 Mapkapk2 Tlr2 Rara Cxcr4 Sirpa Msrb1 Ifitm2 Tlr7 Samhd1 Tyrobp Itgax Nfe2l2 Slc15a4 Il10ra Ifngr1 Adam17 Lyn Cd47 Naip2 Ly6e Ptpn1 Spi1 Ptger4 Nrros Ptpn6 Nfkbia Ifngr2 Cd27…
GOBP_REGULATION_OF_RESPONSE_TO_STRESS	3.35344e-06	0.00386501	0.627257	0.613686	1.43207	823	Ace Abi3 Gpx1 Ceacam1 Dusp16 Fgr Tnfrsf1b Hck Lilra5 Cebpb Stap1 Nupr1 Flna Pparg Klf4 Smpdl3b Pik3ap1 Ripk2 Fabp4 Rb1 Ptprc Cd36 Prkcd Il17ra Ptk2b Zfp36 Mapkapk2 Tlr2 Cxcr4 Sirpa Tlr7 Samhd1 Slc12a2 Tyrobp Pla2g7 Traf1 Nfe2l2 Slc15a4 Tmsb4x Lyn Cd47 Naip2 Rap2a Ptpn1 Spi1 Socs3 Ptger4 Stk24 Ptpn6 Nfkbia Nfkb1 B2m Map3k5 Cd44 Pglyrp1 Tnip1 Bcl6 Fyn Nfkbiz Nod2 Abhd12 St3gal4 Rasgrp1 Sec14l1 Htra…
GOBP_NEGATIVE_REGULATION_OF_PHOSPHORYLATION	3.97566e-06	0.00386501	0.610527	0.728556	1.6711	228	Ceacam1 Dusp16 Stap1 Nupr1 Pparg Lrp1 Fabp4 Rb1 Ptprc Cd300a Prkcd Ptprj Stk38 Ppp2r5a Sirpa Slc8a1 Heg1 Pip4k2a Lyn Sema4d Ptpn1 Socs3 Ptpn6 Samsn1 Tgfb1 Cdkn1b Cblb Stat3 Calm1 Pten Inpp5f Cbfa2t3 Lats2 Sh2b3 Ppp1r15b Pid1 Adora2a Hexim1 Cbl Sh3bp5 Rgs2 Irak3 Ptpro Csk Pkn1 Hgf Dusp6 Akt1 Trib1 Ctdsp1
GOBP_INFLAMMATORY_RESPONSE	5.88248e-06	0.00490179	0.610527	0.666655	1.55459	448	Ace Itgal Gpx1 Ceacam1 Csf1r Cybb Fgr Tnfrsf1b Hck Itgb2 Lilra5 Cebpb Stap1 Rel Nupr1 Pld4 Fcgr4 Pparg Klf4 Smpdl3b Adgre5 Pik3ap1 Ripk2 Fabp4 Rb1 Ptprc Cd36 Prkcd Il17ra Irf5 Slc11a1 Zfp36 Mapkapk2 Tlr2 Cxcr4 Sirpa Tlr7 Pla2g7 Nfe2l2 Tmsb4x Lyn Cd47 Naip2 Socs3 Ptger4 Nrros Cers6 Nfkbia Lyz2 Nfkb1 Nfam1 Cd44 Pglyrp1 Tgfb1 Tnip1 Bcl6 Fyn Nfkbiz Nod2 Abhd12 Rasgrp1 Stat3 Cyba Gsdmd Kdm6b Cd68 Them…
GOBP_REGULATION_OF_DEFENSE_RESPONSE	8.18525e-06	0.00522201	0.593325	0.670265	1.56042	393	Ace Gpx1 Ceacam1 Fgr Tnfrsf1b Hck Lilra5 Cebpb Stap1 Nupr1 Pparg Klf4 Smpdl3b Pik3ap1 Ripk2 Fabp4 Rb1 Ptprc Prkcd Il17ra Zfp36 Tlr2 Sirpa Tlr7 Samhd1 Tyrobp Pla2g7 Nfe2l2 Slc15a4 Tmsb4x Lyn Cd47 Ptpn1 Spi1 Socs3 Ptger4 Ptpn6 Nfkbia Nfkb1 Pglyrp1 Tnip1 Bcl6 Fyn Nfkbiz Nod2 Abhd12 Rasgrp1 Sec14l1 Cyba Ikbkb Nr1h3 Syk Mapk14 Ilrun Irf7 Ptpn11 Plcg2 Fpr2 H2-D1 Havcr2 Furin Adora2a Hexim1 Tnfrsf1a Nod…
GOBP_PEPTIDYL_TYROSINE_MODIFICATION	9.67442e-06	0.00522201	0.593325	0.732321	1.67732	215	Ace Abi3 Csf1r Fgr Hck Itgb2 Lilra5 Stap1 Ripk2 Ptprc Cd300a Cd36 Prkcd Ptprj Ptk2b Adam17 Lyn Sema4d Ptpn1 Socs3 Ptpn6 Hes1 Samsn1 Cd44 Camkk2 Tgfb1 Fyn Nod2 Cblb Inpp5f Sh2b3 Syk Ptpn11 Map2k1 Plcg2 Hcls1 Tnfrsf1a Cbl Sh3bp5 Hipk1 Mapk3 Il6ra Pdgfb Csk Il31ra Abi1 Hgf
GOBP_NEGATIVE_REGULATION_OF_PHOSPHORUS_METABOLIC_PROCESS	1.00565e-05	0.00522201	0.593325	0.712059	1.6456	266	Ceacam1 Dusp16 Stap1 Nupr1 Pparg Lrp1 Fabp4 Rb1 Ptprc Cd300a Prkcd Ptprj Stk38 Ppp2r5a Plek Iqgap1 Sirpa Slc8a1 Heg1 Pip4k2a Lyn Sema4d Ptpn1 Socs3 Ptpn6 Samsn1 Tgfb1 Cdkn1b Cblb Stat3 Calm1 Pten Inpp5f Cbfa2t3 Lats2 Ikbkb Sh2b3 Ppp1r15b Pid1 Adora2a Hexim1 Cbl Sh3bp5 Rgs2 Irak3 Ptpro Pdgfb Csk Pkn1 Hgf Dusp6 Akt1 Trib1 Ctdsp1 Xdh Nckap1l
GOBP_REGULATION_OF_TRANSPORT	1.17404e-05	0.00522201	0.593325	0.603699	1.40979	838	Ace Ceacam1 Cybb Fgr Tnfrsf1b Hck Itgb2 Atp1a1 Lilra5 Cebpb Stap1 Ucp2 Rap1b Flna Pparg Lrp1 Hfe Adgre5 Rap1a Msn Hip1 Ptprc Cd300a Cd36 Prkcd Ptprj Tgm2 Ptk2b Slc11a1 Coro1a Fcer1g Ctss Apoc2 Tlr2 Cxcr4 Sirpa Slc8a1 Slc12a2 Nfe2l2 Tmsb4x Abcg1 Lyn Cd47 Ptpn1 Mef2a Spi1 Adrb2 Prkcb Ptpn6 Nfkbia Pim1 Ifngr2 Camk2d Hes1 Nfkb1 B2m Tmem38b Tgfb1 Tcf7l2 Scarb1 Fyn Nod2 Sik1 Sh3glb1 Grk2 Sstr4 Pde4b Ht…
GOBP_RESPONSE_TO_ENDOGENOUS_STIMULUS	1.38245e-05	0.00522201	0.593325	0.598064	1.39587	830	Ace Nr4a1 Gpx1 Ceacam1 Cybb Itgb2 Atp1a1 Cebpb Ucp2 Rap1b Flna Pparg Lrp1 Hfe Rap1a Ripk2 Rb1 Cd36 Prkcd Itga4 Tgm2 Zeb2 Btg1 Ptk2b Ctsb Coro1a Iqgap1 Fcer1g Ctss Zfp36 Zfyve9 Tlr2 Rara Slc8a1 Nfe2l2 Adam17 Pip4k2a Runx2 Lyn Ptpn1 Spi1 Socs3 Ptger4 Adrb2 Nrros Prkcb Mbp Hes1 Sort1 Ptpn12 Nfkb1 Ptpre Cd44 Tmem38b Tgfb1 Gcnt2 Fyn Nod2 Klf3 Cdkn1b Sstr4 Atp1a3 Pde4b Ebi3 Stat3 Tgfbr1 Hspa1b Xbp1 Cyb…
GOBP_REGULATION_OF_VESICLE_MEDIATED_TRANSPORT	1.44488e-05	0.00522201	0.593325	0.698309	1.6145	294	Ceacam1 Fgr Hck Itgb2 Stap1 Rap1b Lrp1 Hfe Adgre5 Rap1a Msn Hip1 Ptprc Cd300a Cd36 Ptprj Tgm2 Slc11a1 Coro1a Fcer1g Apoc2 Tlr2 Sirpa Lyn Cd47 Ptpn1 Spi1 Prkcb B2m Scarb1 Nod2 Inpp5f Cyba Rab10 Dock2 Nr1h3 Trf Syk Itgam Map2k1 Abca7 Plcg2 Fpr2 Adora2a Sirpb1a Synj1 Cbl Rab8a Lamp1 Arrb1 Rab29 Mapk3 Tor1a Csk Cdc42 Sirpb1b Atp2c1 Picalm Usp32 Cnn2 Ankrd13a
GOBP_PHAGOCYTOSIS	1.45581e-05	0.00522201	0.593325	0.738509	1.68451	172	Itgal Myo1g Fgr Hck Itgb2 Stap1 Pld4 Lrp1 Bin2 Ptprc Cd300a Cd36 Prkcd Ptprj Tgm2 Slc11a1 Coro1a Fcer1g Tlr2 Rara Sirpa Tyrobp Lyn Cd47 Scarb1 Fyn Nod2 Ncf2 Cyba Dock2 Ncf4 Nr1h3 Syk Itgam Abca7 Plcg2 Fpr2 Itgb1 Adora2a Sirpb1a Elmo1 Ticam2 Rhog
GOBP_REGULATION_OF_PHOSPHORUS_METABOLIC_PROCESS	1.46608e-05	0.00522201	0.593325	0.60463	1.41107	797	Ace Ceacam1 Dusp16 Csf1r Fgr Itgb2 Lilra5 Stap1 Nupr1 Pparg Lrp1 Hfe Rap1a Ripk2 Fabp4 Rb1 Ptprc Cd300a Cd36 Prkcd Ptprj Rbpms Stk38 Ppp2r5a Ptk2b Slc11a1 Plek Iqgap1 Apoc2 Sirpa Tlr7 Raf1 Slc8a1 Heg1 Tmsb4x Lmo4 Adam17 Pip4k2a Lyn Sema4d Rap2a Ptpn1 Socs3 Adrb2 Ptpn6 Hes1 Lcp2 Samsn1 Map3k5 Cd44 Camkk2 Tgfb1 Ccdc88a Scarb1 Fyn Nod2 Plxnb2 Slc2a6 Cdkn1b Cd244a Cblb Rasgrp1 Stat3 Ccnl1 Kras Calm1 …
GOBP_REGULATION_OF_IMMUNE_SYSTEM_PROCESS	1.52193e-05	0.00522201	0.593325	0.595479	1.39013	856	Treml4 Gpx1 Ceacam1 Myo1g Csf1r Lst1 Fyb Fgr Tnfrsf1b Hck Itgb2 Spn Cebpb Cd83 Stap1 Stk10 Fcgr4 Pparg Hfe Smpdl3b Adgre5 Pik3ap1 Ripk2 Msn Rb1 Ptprc Cd300a Cd36 Prkcd Ptprj Itga4 Ptk2b Slc11a1 Coro1a Fcer1g Ctss Zfp36 Mapkapk2 Tlr2 Rara Sirpa Laptm5 Tlr7 Samhd1 Tyrobp Pla2g7 Nfe2l2 Slc15a4 Adam17 Lyn Cd47 Ptpn1 Spi1 Ptger4 Prkcb Ptpn6 Nfkbia Cd274 Cd48 Hes1 Lcp2 Samsn1 B2m Nfam1 Pglyrp1 Tgfb1 Ma…
GOBP_REGULATION_OF_INTRACELLULAR_SIGNAL_TRANSDUCTION	1.63363e-05	0.00529387	0.57561	0.58215	1.3577	1032	Gpx1 Ceacam1 Dusp16 Csf1r Fgr Cyth3 Lilra5 Rel Nupr1 Rap1b Flna Pparg Rap1a Pik3ap1 Ripk2 Hip1 Ptprc Cd300a Cd36 Prkcd Map3k14 Rap1gap2 Ptprj Tgm2 Stk38 Arhgef10l Ptk2b Plek Iqgap1 Tlr2 Rras Sirpa Laptm5 Tlr7 Plagl2 Raf1 Traf1 Heg1 Spata13 Nfe2l2 Slc15a4 Tmsb4x F10 Slc44a2 Lyn Sema4d Naip2 Dusp5 Rap2a Ptpn1 Spi1 Arhgef3 Adrb2 Prkcb Ptpn6 Nfkbia Arhgef1 Arhgap39 Fgd4 Arhgap27 Rnf149 Map3k5 Cd44 Tg…
GOBP_RESPONSE_TO_OXYGEN_CONTAINING_COMPOUND	1.80118e-05	0.00552961	0.57561	0.590874	1.37869	889	Ace Nr4a1 Gpx1 Ceacam1 Cybb Tnfrsf1b Hck Atp1a1 Cebpb Stap1 Ucp2 Rap1b Flna Pparg Lrp1 Klf4 Rap1a Ripk2 Msn Rb1 Cd36 Prkcd Itga4 Tgm2 Irf5 Btg1 Ptk2b Slc11a1 Zfp36 Mapkapk2 Tlr2 Rara Sirpa Raf1 Slc8a1 Nfe2l2 Il10ra Adam17 Pip4k2a Lyn Ly6e Ptpn1 Spi1 Socs3 Ptger4 Adrb2 Prkcb Mbp Stk24 Nfkbia Pim1 Cd274 Hes1 Sort1 Nfkb1 Ptpre Id3 Map3k5 Camkk2 Tgfb1 Tnip1 Noct Tcf7l2 Scarb1 Fyn Nod2 Klf3 Cdkn1b Grk…
GOBP_REGULATION_OF_PEPTIDYL_TYROSINE_PHOSPHORYLATION	2.82585e-05	0.00824159	0.57561	0.750247	1.68672	147	Ace Csf1r Itgb2 Lilra5 Stap1 Ripk2 Ptprc Cd300a Cd36 Prkcd Ptprj Ptk2b Adam17 Lyn Sema4d Ptpn1 Socs3 Ptpn6 Hes1 Samsn1 Cd44 Tgfb1 Fyn Nod2 Cblb Inpp5f Sh2b3 Syk Ptpn11 Plcg2 Hcls1 Tnfrsf1a Cbl Sh3bp5 Il6ra Pdgfb Il31ra Abi1 Hgf
GOBP_REGULATION_OF_INFLAMMATORY_RESPONSE	3.00146e-05	0.00833692	0.57561	0.708695	1.62428	226	Ace Gpx1 Fgr Tnfrsf1b Hck Lilra5 Cebpb Stap1 Nupr1 Pparg Klf4 Smpdl3b Pik3ap1 Fabp4 Rb1 Ptprc Prkcd Il17ra Zfp36 Tlr2 Sirpa Tlr7 Pla2g7 Tmsb4x Lyn Cd47 Socs3 Ptger4 Nfkbia Nfkb1 Pglyrp1 Tnip1 Bcl6 Fyn Nfkbiz Nod2 Abhd12 Nr1h3 Syk Mapk14 Plcg2 Fpr2 Furin Adora2a Tnfrsf1a Zbp1 Stat5b Akna Metrnl
GOBP_CELLULAR_RESPONSE_TO_ENDOGENOUS_STIMULUS	3.28668e-05	0.00871417	0.557332	0.613389	1.4334	694	Ace Nr4a1 Ceacam1 Cybb Atp1a1 Cebpb Ucp2 Rap1b Flna Pparg Lrp1 Hfe Rap1a Ripk2 Rb1 Cd36 Prkcd Itga4 Tgm2 Zeb2 Ctsb Coro1a Iqgap1 Ctss Zfp36 Zfyve9 Rara Slc8a1 Nfe2l2 Adam17 Pip4k2a Runx2 Lyn Ptpn1 Spi1 Socs3 Ptger4 Adrb2 Nrros Prkcb Hes1 Sort1 Ptpn12 Nfkb1 Ptpre Cd44 Tmem38b Tgfb1 Gcnt2 Fyn Nod2 Klf3 Sstr4 Atp1a3 Pde4b Ebi3 Stat3 Tgfbr1 Hspa1b Xbp1 Cyba Rab10 Osbpl8 Lats2 Atp7a Nr1h3 Notch2 Rhoq …
GOBP_REGULATION_OF_IMMUNE_RESPONSE	3.51844e-05	0.00880725	0.557332	0.63271	1.47636	535	Treml4 Gpx1 Ceacam1 Myo1g Fyb Fgr Tnfrsf1b Hck Itgb2 Spn Stap1 Fcgr4 Pparg Hfe Smpdl3b Adgre5 Pik3ap1 Ripk2 Ptprc Cd300a Cd36 Prkcd Ptprj Slc11a1 Fcer1g Ctss Mapkapk2 Tlr2 Rara Laptm5 Tlr7 Samhd1 Tyrobp Nfe2l2 Slc15a4 Lyn Cd47 Ptpn1 Spi1 Prkcb Ptpn6 Nfkbia Cd274 Cd48 Lcp2 Samsn1 B2m Nfam1 Pglyrp1 Tgfb1 Tnip1 Bcl6 Fyn Nfkbiz Nod2 Prkch Cblb Rasgrp1 Pde4b Sec14l1 Clec4e Hspa1b Xbp1 Cyba Themis2 Ikb…
GOBP_RESPONSE_TO_NITROGEN_COMPOUND	3.62376e-05	0.00880725	0.557332	0.624208	1.46047	591	Nr4a1 Gpx1 Ceacam1 Cybb Itgb2 Cebpb Ucp2 Rap1b Flna Pparg Lrp1 Rap1a Ripk2 Rb1 Cd36 Prkcd Itga4 Tgm2 Irf5 Btg1 Ptk2b Fcer1g Tlr2 Cxcr4 Slc8a1 Nfe2l2 Pip4k2a Lyn Ly6e Ptpn1 Socs3 Adrb2 Prkcb Nfkbia Hes1 Sort1 Nfkb1 Ptpre Map3k5 Tmem38b Fyn Nod2 Klf3 Cdkn1b Grk2 Atp1a3 Pde4b Stat3 Xbp1 Cyba Rab10 Thbd Cd68 Cd9 Osbpl8 Atp7a Syk Rhoq Mapk14 Rhoa Myo1c Gjb2 Ptpn11 Pmaip1 Pid1 Fpr2 Itgb1 Actr2 Ncor2 Ad…
GOBP_VESICLE_MEDIATED_TRANSPORT	3.95689e-05	0.00923222	0.557332	0.595019	1.38822	887	Itgal Ceacam1 Grk3 Myo1g Ldlrad3 Fgr Cyth3 Hck Itgb2 Stap1 Rap1b Pld4 Flna Lrp1 Hfe Bin2 Adgre5 Rap1a Msn Hip1 Ptprc Cd300a Cd36 Prkcd Ptprj Itga4 Tgm2 Slc11a1 Plek Coro1a Fcer1g Ap1s2 Apoc2 Mapkapk2 Zfyve9 Tlr2 Rara Sirpa Laptm5 Tyrobp Il10ra Arl5c Pip4k2a Lyn Cd47 Ptpn1 Spi1 Adrb2 Prkcb Sort1 B2m Arhgap27 Scarb1 Fyn Nod2 Grk2 Rasgrp1 Vti1a Ncf2 Pten Hspa1b Inpp5f Cyba Rab10 Ric1 Dock2 Cd9 Ncf4 …
GOBP_REGULATION_OF_PROTEIN_MODIFICATION_PROCESS	4.74265e-05	0.0106399	0.557332	0.584558	1.36389	909	Ace Ceacam1 Dusp16 Csf1r Fgr Itgb2 Lilra5 Stap1 Nupr1 Rassf5 Pparg Lrp1 Hfe Rap1a Ripk2 Fabp4 Rb1 Ptprc Cd300a Cd36 Prkcd Ptprj Rbpms Stk38 Ppp2r5a Ptk2b Slc11a1 Iqgap1 Sirpa Laptm5 Tlr7 Raf1 Slc8a1 Heg1 Adam17 Lyn Sema4d Rap2a Ptpn1 Spi1 Socs3 Adrb2 Ptpn6 Camk2d Hes1 Lcp2 Samsn1 Map3k5 Cd44 Camkk2 Tgfb1 Ccdc88a Tnip1 Bcl6 Fyn Nod2 Plxnb2 Cdkn1b Cblb Rasgrp1 Ccnl1 Kras Calm1 Pten Tgfbr1 Hspa1b In…

## Sheet: Dendritic cells
pathway	pval	padj	log2err	ES	NES	size	leadingEdge
GOBP_IMMUNOGLOBULIN_PRODUCTION	3.6835e-06	0.0137088	0.627257	0.88984	1.77517	79	H2-DMa H2-Eb1 H2-Ab1 H2-Aa H2-DMb1 H2-Oa H2-Ob
GOBP_PRODUCTION_OF_MOLECULAR_MEDIATOR_OF_IMMUNE_RESPONSE	4.64391e-06	0.0137088	0.610527	0.83847	1.69206	141	H2-DMa H2-Eb1 H2-Ab1 H2-Aa Cd74 H2-DMb1 Tlr3 H2-Oa Slamf9 H2-Ob Cd226 Ccr2 Laptm5
GOBP_IMMUNOGLOBULIN_PRODUCTION_INVOLVED_IN_IMMUNOGLOBULIN_MEDIATED_IMMUNE_RESPONSE	1.07892e-05	0.0212332	0.593325	0.921674	1.81459	51	H2-DMa H2-Eb1 H2-Ab1 H2-Aa H2-DMb1 H2-Oa H2-Ob Ccr6
GOBP_PEPTIDE_ANTIGEN_ASSEMBLY_WITH_MHC_CLASS_II_PROTEIN_COMPLEX	4.12385e-05	0.0425204	0.557332	0.986915	1.69364	8	H2-DMa H2-Eb1 H2-Ab1 H2-Aa H2-DMb1 H2-Oa H2-Ob

## Sheet: M2
pathway	pval	padj	log2err	ES	NES	size	leadingEdge
GOBP_REGULATION_OF_IMMUNE_SYSTEM_PROCESS	5.18743e-13	3.00196e-09	0.921426	0.743846	1.39592	848	C1qb C1qc H2-Eb1 C1qa Lgmn H2-Ab1 Axl C3ar1 Aif1 H2-Aa Ctss Ctsh Cd74 Grn Mertk Cd68 Bst2 Cebpa Cadm1 Unc93b1 Fcgr1 Vcam1 Irf7 Apoe Ctsc Mmp14 Mafb Arrb2 Fcer1g Rab7b Cfb Sirpa Tlr1 Tlr9 P2rx4 B2m H2-DMb1 Cfp Cd84 Lamp1 Fcgr2b Lst1 Lgals3 Laptm5 Lgals9 Ifi204 Fcgr4 Gpnmb Tmem176b Cd4 H2-DMa Slc11a1 Nr1h3 Igf1 Cyba Slamf8 Ccl12 Slc15a3 Blnk Ccl7 Lat2 Lpxn Fyb Tmem176a Card11 Cd48 Csf1r Dnase1l3 Cc…
GOBP_IMMUNE_RESPONSE	3.37537e-12	9.76663e-09	0.898671	0.732345	1.37504	922	C1qb C1qc H2-Eb1 C1qa H2-Ab1 Axl C3ar1 Cxcl16 Aif1 H2-Aa Ctss Ctsh Cd74 Grn Mpeg1 Cd68 Bst2 Ly9 Cadm1 Unc93b1 Rgs1 Fcgr1 Ccr5 Irf7 Apoe Ctsc Tmem106a Arrb2 Fcer1g Slamf7 Rab7b Cfb Sirpa Tlr1 Tlr9 Fth1 B2m Cd180 H2-DMb1 Slamf9 Lair1 Adgre1 Ly86 Cfp Cd84 Lamp1 Fcgr2b Lst1 Lgals3 Ifnar2 Laptm5 Pld4 Lgals9 Ifi204 Il18bp Ifit2 Cybb Fcgr4 Cd4 H2-DMa Slc11a1 Il10rb Clec4b1 Nr1h3 Gpr65 Clec4a3 Cyba Ccl9 …
GOBP_DEFENSE_RESPONSE	1.00909e-10	1.94653e-07	0.839089	0.723699	1.35916	871	C1qb C1qc H2-Eb1 C1qa Axl C3ar1 Cxcl16 Aif1 Cd74 Grn Acp5 Lgals3bp Mpeg1 Cd68 Bst2 Cebpa Ly9 Cadm1 Unc93b1 Fcgr1 Vcam1 Ccr5 Siglec1 Irf7 Apoe Ctsc Lipa Tmem106a Arrb2 Pld3 Fcer1g Slamf7 Rab7b Cfb Sirpa Tlr1 Tlr9 Cd180 Lpl Ly86 Cfp Cd84 Lamp1 Fcgr2b Cotl1 Lgals3 Abhd12 Ifnar2 Laptm5 Pld4 Lgals9 Ifi204 Ifit2 Cybb Fcgr4 Cd4 Slc11a1 Il10rb Clec4b1 Nr1h3 Clec4a3 Cst3 Igf1 Cyba Ccl9 Slamf8 Tcirg1 Ccl12…
GOBP_POSITIVE_REGULATION_OF_IMMUNE_SYSTEM_PROCESS	4.5512e-10	6.58445e-07	0.814036	0.758554	1.4283	534	C1qb C1qc H2-Eb1 C1qa Lgmn H2-Ab1 Axl C3ar1 Aif1 H2-Aa Cd74 Cebpa Cadm1 Vcam1 Irf7 Ctsc Mmp14 Fcer1g Cfb Sirpa Tlr9 P2rx4 B2m H2-DMb1 Cfp Cd84 Lamp1 Fcgr2b Lgals3 Laptm5 Lgals9 Ifi204 Fcgr4 Cd4 H2-DMa Slc11a1 Igf1 Ccl12 Blnk Ccl7 Lat2 Lpxn Fyb Card11 Csf1r Ccl2 Ccr2 Bax Trem2 Scimp Zbp1 Dhx58 Cmklr1 Ifi205 Cd86 Tlr8 Cd81 Tnfsf13 Hcls1 Calr Irgm1 Il18 Znfx1 Spg21 Inpp5d Pirb Cd300a App Pla2g4a Cmt…
GOBP_BIOLOGICAL_PROCESS_INVOLVED_IN_INTERSPECIES_INTERACTION_BETWEEN_ORGANISMS	2.28613e-09	2.64597e-06	0.774939	0.715011	1.3426	865	C1qb C1qc H2-Eb1 C1qa Axl Cxcl16 Aif1 Cd74 Grn Acp5 Mpeg1 Cd68 Npc2 Bst2 Ly9 Cadm1 Unc93b1 Rgs1 Fcgr1 Vcam1 Ccr5 Ctsb Siglec1 Irf7 Apoe Tmem106a Arrb2 Fcer1g Slamf7 Rab7b Cfb Ly6e Sirpa Tlr1 Tlr9 B2m Cd180 Lpl Itgb5 Ly86 Cfp Cd84 Lamp1 Fcgr2b Cotl1 Lgals3 Ifnar2 Pld4 Lgals9 Ifi204 Il18bp Ifit2 Cybb Fcgr4 Cd4 Slc11a1 Il10rb Clec4b1 Nr1h3 Clec4a3 Cyba Ccl9 Slamf8 Ccl12 Slc15a3 Gbp8 Ifit3 Ccl7 Prdx1…
GOBP_INNATE_IMMUNE_RESPONSE	1.05266e-08	9.66353e-06	0.74774	0.757141	1.42388	457	C1qb C1qc C1qa Axl Cxcl16 Aif1 Cd74 Grn Mpeg1 Bst2 Ly9 Cadm1 Unc93b1 Fcgr1 Irf7 Apoe Tmem106a Arrb2 Fcer1g Slamf7 Rab7b Cfb Sirpa Tlr9 Cd180 Ly86 Cfp Cd84 Lamp1 Fcgr2b Lgals3 Ifnar2 Pld4 Lgals9 Ifi204 Ifit2 Cybb Fcgr4 Slc11a1 Clec4b1 Nr1h3 Clec4a3 Cyba Ccl9 Slamf8 Ccl12 Slc15a3 Gbp8 Ifit3 Ccl7 Prdx1 Csf1r Mrc1 Ccl2 Trem2 Zbp1 Dhx58 Stat1 Oas1a Actr3 Ifi205 Tlr8 Ciita Isg15 Arl8b Irgm1 Il18 Znfx1 …
GOBP_REGULATION_OF_IMMUNE_RESPONSE	1.16891e-08	9.66353e-06	0.74774	0.744779	1.40236	534	C1qb C1qc H2-Eb1 C1qa H2-Ab1 C3ar1 Ctss Ctsh Cd74 Grn Cadm1 Unc93b1 Fcgr1 Irf7 Apoe Arrb2 Fcer1g Rab7b Cfb Tlr1 Tlr9 B2m H2-DMb1 Cfp Cd84 Lamp1 Fcgr2b Lgals3 Laptm5 Lgals9 Ifi204 Fcgr4 Cd4 Slc11a1 Nr1h3 Cyba Slamf8 Slc15a3 Blnk Lat2 Lpxn Fyb Card11 Cd48 Ccr2 Bax Trem2 Scimp Zbp1 Dhx58 Cmklr1 Oas1a Ifi205 Cd86 Tlr8 Cd81 Tnfsf13 Isg15 Irgm1 Il18 Znfx1 Usp18 Oas1g Spg21 Inpp5d Tlr7 Pirb Cd300a Oas3 …
GOBP_DEFENSE_RESPONSE_TO_OTHER_ORGANISM	3.20884e-08	2.3212e-05	0.719513	0.738082	1.38983	571	C1qb C1qc C1qa Axl Cxcl16 Aif1 Cd74 Grn Acp5 Mpeg1 Bst2 Ly9 Cadm1 Unc93b1 Fcgr1 Irf7 Apoe Tmem106a Arrb2 Fcer1g Slamf7 Rab7b Cfb Sirpa Tlr9 Cd180 Ly86 Cfp Cd84 Lamp1 Fcgr2b Cotl1 Lgals3 Ifnar2 Pld4 Lgals9 Ifi204 Ifit2 Cybb Fcgr4 Cd4 Slc11a1 Il10rb Clec4b1 Nr1h3 Clec4a3 Cyba Ccl9 Slamf8 Ccl12 Slc15a3 Gbp8 Ifit3 Ccl7 Prdx1 Rnf213 Csf1r Mrc1 Ccl2 Rtp4 Trem2 Zbp1 Dhx58 Stat1 Oas1a Actr3 Ifi205 Tlr8 C…
GOBP_ANTIGEN_PROCESSING_AND_PRESENTATION_OF_EXOGENOUS_PEPTIDE_ANTIGEN_VIA_MHC_CLASS_II	4.23024e-08	2.44804e-05	0.719513	0.977093	1.72564	20	H2-Eb1 Lgmn H2-Ab1 H2-Aa Ctss Cd74 Ifi30 Fcer1g B2m H2-DMb1 Fcgr2b Ctsd H2-DMa
GOBP_ADAPTIVE_IMMUNE_RESPONSE	3.9393e-08	2.44804e-05	0.719513	0.79372	1.49361	278	C1qb C1qc H2-Eb1 C1qa H2-Ab1 H2-Aa Ctss Ctsh Cd74 Ly9 Cadm1 Unc93b1 Fcgr1 Irf7 Ctsc Fcer1g Slamf7 B2m H2-DMb1 Lair1 Adgre1 Cd84 Fcgr2b Il18bp Fcgr4 Cd4 H2-DMa Slc11a1 Clec4b1 Clec4a3 Tcirg1 Lat2 Tnfrsf11a Cd48 Ccr2 Trem2 Cd86 Tlr8 Cd81 Tnfsf13 Il18 Inpp5d Pirb Pla2g4a Adam17 H2-M3 Il21r H2-D1 Lag3
GOBP_ADAPTIVE_IMMUNE_RESPONSE_BASED_ON_SOMATIC_RECOMBINATION_OF_IMMUNE_RECEPTORS_BUILT_FROM_IMMUNOGLOBULIN_SUPERFAMILY_DOMAINS	4.85051e-08	2.55181e-05	0.719513	0.823992	1.55238	191	C1qb C1qc H2-Eb1 C1qa H2-Ab1 H2-Aa Ctsh Cd74 Ly9 Cadm1 Fcgr1 Irf7 Ctsc Fcer1g B2m H2-DMb1 Fcgr2b Il18bp Fcgr4 Cd4 H2-DMa Slc11a1 Tcirg1 Ccr2 Trem2 Tlr8 Cd81 Tnfsf13 Il18 Inpp5d Pirb Pla2g4a Adam17 H2-M3 Il21r H2-D1
GOBP_B_CELL_MEDIATED_IMMUNITY	1.64863e-07	7.33894e-05	0.690132	0.87903	1.66702	94	C1qb C1qc H2-Eb1 C1qa H2-Ab1 H2-Aa Cd74 Fcgr1 Irf7 Fcer1g B2m H2-DMb1 Fcgr2b Fcgr4 H2-DMa Tcirg1 Trem2 Tlr8 Cd81 Tnfsf13 Inpp5d H2-M3 Il21r
GOBP_LYMPHOCYTE_MEDIATED_IMMUNITY	1.61886e-07	7.33894e-05	0.690132	0.81641	1.54071	183	C1qb C1qc H2-Eb1 C1qa H2-Ab1 H2-Aa Ctsh Cd74 Cadm1 Fcgr1 Irf7 Ctsc Arrb2 Fcer1g Slamf7 B2m H2-DMb1 Lamp1 Fcgr2b Lgals9 Fcgr4 H2-DMa Tcirg1 Prdx1 Ccr2 Trem2 Tlr8 Cd81 Tnfsf13 Arl8b Il18 Inpp5d Pirb H2-M3 Il21r H2-D1 Lag3 P2rx7
GOBP_ANTIGEN_PROCESSING_AND_PRESENTATION_OF_EXOGENOUS_PEPTIDE_ANTIGEN	3.18163e-07	0.000126406	0.674963	0.960825	1.73307	28	H2-Eb1 Lgmn H2-Ab1 H2-Aa Ctss Cd74 Ifi30 Fcer1g B2m H2-DMb1 Fcgr2b Ctsd H2-DMa Clec4a3
GOBP_ANTIGEN_PROCESSING_AND_PRESENTATION	3.48562e-07	0.000126406	0.674963	0.896513	1.67576	66	H2-Eb1 Lgmn H2-Ab1 H2-Aa Ctss Ctsh Cd74 Ifi30 Cd68 Fcer1g B2m H2-DMb1 Fcgr2b Ctsd H2-DMa Slc11a1 Clec4a3 Trem2 Pdia3 Arl8b Calr Pirb Psme1 H2-M3 H2-D1 Rab8b
GOBP_IMMUNE_EFFECTOR_PROCESS	3.49489e-07	0.000126406	0.674963	0.758373	1.42729	371	C1qb C1qc H2-Eb1 C1qa H2-Ab1 H2-Aa Ctsh Cd74 Grn Bst2 Ly9 Cadm1 Fcgr1 Irf7 Ctsc Arrb2 Fcer1g Slamf7 Cfb Tlr9 B2m Cd180 H2-DMb1 Slamf9 Cfp Cd84 Lamp1 Fcgr2b Lgals3 Laptm5 Lgals9 Fcgr4 H2-DMa Slc11a1 Slamf8 Tcirg1 Lat2 Prdx1 Dnase1l3 Ccr2 Trem2 Scimp Dhx58 Cd86 Tlr8 Cd81 Tnfsf13 Arl8b Il18 Lrp1 Inpp5d Pirb Cd300a App Pak1 Adam17 H2-M3 Lacc1 Il21r Hck H2-D1 Lag3 Vamp8 P2rx7 Ptafr Plekhm2 Lyn Milr1 S…
GOBP_LEUKOCYTE_MEDIATED_IMMUNITY	3.87614e-07	0.000131948	0.674963	0.794249	1.49644	241	C1qb C1qc H2-Eb1 C1qa H2-Ab1 H2-Aa Ctsh Cd74 Bst2 Cadm1 Fcgr1 Irf7 Ctsc Arrb2 Fcer1g Slamf7 B2m H2-DMb1 Slamf9 Cd84 Lamp1 Fcgr2b Lgals9 Fcgr4 H2-DMa Tcirg1 Lat2 Prdx1 Dnase1l3 Ccr2 Trem2 Scimp Tlr8 Cd81 Tnfsf13 Arl8b Il18 Inpp5d Pirb Cd300a Adam17 H2-M3 Il21r H2-D1 Lag3 Vamp8 P2rx7 Ptafr Plekhm2 Lyn Milr1 Stx4a Hmox1 Swap70 Cebpg
GOBP_ANTIGEN_PROCESSING_AND_PRESENTATION_OF_EXOGENOUS_ANTIGEN	1.19347e-06	0.000383702	0.643552	0.947955	1.72911	32	H2-Eb1 Lgmn H2-Ab1 H2-Aa Ctss Cd74 Ifi30 Fcer1g B2m H2-DMb1 Fcgr2b Ctsd H2-DMa Clec4a3
GOBP_CYTOKINE_PRODUCTION	2.76875e-06	0.000843302	0.627257	0.728088	1.36922	459	H2-Eb1 Axl C3ar1 Aif1 Cd74 Acp5 Mertk Bst2 Ly9 Cadm1 Irf7 Tmem106a Arrb2 Pld3 Fcer1g Rab7b Sirpa Tlr1 Tlr9 B2m Lpl Slamf9 Cd84 Fcgr2b Laptm5 Pld4 Lgals9 Ifi204 Cybb Gpnmb Cd4 Slc11a1 Anxa4 Clec4a3 Igf1 Cyba Dtx4 Card11 Csf1r Ccr2 Trem2 Scimp Dhx58 Cmklr1 Stat1 Oas1a Ifi205 Cd86 Tlr8 Cd81 Isg15 Il18 Oas1g Inpp5d Tlr7 Pirb App Nptn Oas3 Atp6ap2 Adam17 Ifih1 Tmed10 H2-M3 Mndal Lacc1 H2-D1 Mmp12 Lag3…
GOBP_ANTIGEN_PROCESSING_AND_PRESENTATION_OF_PEPTIDE_ANTIGEN	3.28707e-06	0.000951113	0.627257	0.918592	1.71683	42	H2-Eb1 Lgmn H2-Ab1 H2-Aa Ctss Cd74 Ifi30 Fcer1g B2m H2-DMb1 Fcgr2b Ctsd H2-DMa Slc11a1 Clec4a3 Trem2 Pdia3 Calr
GOBP_MACROPHAGE_ACTIVATION	4.82353e-06	0.00132923	0.610527	0.885761	1.65609	65	C1qa Aif1 Cd74 Grn Cebpa Ctsc Tmem106a Tlr1 Cd93 Cd84 Fcgr2b Slc11a1 Nr1h3 Trem2 App Pla2g4a Ifngr2
GOBP_POSITIVE_REGULATION_OF_IMMUNE_RESPONSE	5.49571e-06	0.00144562	0.610527	0.75885	1.42916	325	C1qb C1qc H2-Eb1 C1qa H2-Ab1 C3ar1 Cd74 Cadm1 Irf7 Fcer1g Cfb B2m H2-DMb1 Cfp Lamp1 Fcgr2b Lgals3 Laptm5 Lgals9 Ifi204 Cd4 Slc11a1 Blnk Lat2 Lpxn Fyb Card11 Ccr2 Bax Trem2 Zbp1 Cmklr1 Ifi205 Cd86 Tlr8 Cd81 Tnfsf13 Irgm1 Il18 Znfx1 Spg21 Inpp5d Pirb Cd300a Pla2g4a Cmtm3 Pak1 H2-M3 Mndal Hck H2-D1 Mmp12 Lag3 Vamp8 P2rx7 Ptafr Cd38 Nfatc2 Lyn Tnfsf13b Stx4a Kcnn4 Il10 Pycard Prkcd Vav2 H2-Q7 Cgas Ma…
GOBP_CELL_ACTIVATION	7.98907e-06	0.00201012	0.593325	0.697179	1.3101	662	H2-Eb1 C1qa H2-Ab1 Axl Aif1 H2-Aa Cd74 Grn Mertk Bst2 Cebpa Ly9 Cadm1 Vcam1 Apoe Ctsc Mmp14 Tmem106a Mafb Fcer1g Slamf7 Sirpa Tlr1 Tlr9 P2rx4 B2m Cd180 H2-DMb1 Cd93 Slamf9 Cd84 Lamp1 Fcgr2b Lst1 Lgals3 Laptm5 Tgfbr1 Lgals9 Ifi204 Fcgr4 Gpnmb Cd4 H2-DMa Slc11a1 Nr1h3 Clec4a3 Igf1 Slamf8 Tcirg1 Blnk Lat2 Prdx1 Rap2b Card11 Cd48 Dnase1l3 Ccl2 Ccr2 Bax Trem2 Ifi205 Cd86 Cd81 Tnfsf13 Irf2bp2 Il18 Socs…
GOBP_PRODUCTION_OF_MOLECULAR_MEDIATOR_OF_IMMUNE_RESPONSE	1.33756e-05	0.00309618	0.593325	0.809523	1.53885	138	H2-Eb1 H2-Ab1 H2-Aa Cd74 Bst2 Tlr9 B2m H2-DMb1 Slamf9 Fcgr2b Laptm5 H2-DMa Ccr2 Scimp Cd86 Cd81 Tnfsf13 Il18 Pirb H2-M3 Lacc1 Stx4a Tmbim6 Hmox1 Swap70 Il10 H2-Q7 Cgas Mavs Cd40
GOBP_POSITIVE_REGULATION_OF_CELL_ACTIVATION	1.32687e-05	0.00309618	0.593325	0.766296	1.44255	249	H2-Eb1 H2-Ab1 Axl Aif1 H2-Aa Cd74 Cebpa Vcam1 Ctsc Mmp14 Sirpa Tlr9 B2m H2-DMb1 Lamp1 Lgals9 Fcgr4 Cd4 H2-DMa Igf1 Card11 Ccl2 Ccr2 Trem2 Cd86 Cd81 Tnfsf13 Il18 Inpp5d Pirb Pla2g4a H2-M3 Cdkn1a Sirpb1a Vamp8 Cd83 Ptafr Vsir Il1a Cd38 Nfatc2 Lyn Tnfsf13b Runx3 Stx4a

## Sheet: PAMM1a
pathway	pval	padj	log2err	ES	NES	size	leadingEdge
GOBP_POSITIVE_REGULATION_OF_MULTICELLULAR_ORGANISMAL_PROCESS	3.20884e-08	0.000191054	0.719513	0.742165	1.3251	801	Inhba Mmp12 F7 Il7r Pdpn Plxna1 Fam20c Il1a Dab2 Rgcc Lgals3 Flrt3 Hmox1 Clec4n Fabp5 Dcstamp Hilpda Mmp14 Adam8 Lpl Malt1 Cd36 Slc27a1 Jag1 Olfm1 Cyba Anxa2 C3ar1 Sdcbp Mmp8 Tmbim1 Anxa1 Igf1 Plxnd1 Furin Cmklr1 Tnfsf12 Grn Id2 Egr2 Mif Fn1 Ninj1 Tnf Cd84 Lrp1 Abca1 Tbxas1 Scimp Rftn1 Lrpap1 Pkm Ccl24 Il1rl2 Cd80 Il6 Clec4e Flrt2 Vegfa Tlr2 Ly9 Mtpn Basp1 Gch1 Ecm1 Orm1 Cd38 Clec5a Sphk1 Hif1a O…
GOBP_TISSUE_DEVELOPMENT	2.30876e-07	0.000654799	0.690132	0.721973	1.28777	918	Inhba Mmp12 Pdpn Plxna1 Emp1 Fam20c Sh3pxd2b Anxa4 Il1a Dab2 Rgcc Lgals3 Flrt3 Fabp5 Mmp14 Nrp2 Vim Sdc4 Slc7a11 Met Ctsz Lmna Ctsk Spp1 Jag1 Mmp13 Olfm1 Dusp4 Sdcbp Mmp8 Anxa1 Igf1 Plxnd1 Lipn Id2 Egr2 Fn1 Tgfbi Txnrd1 Tnf Ctsb Bax Myo1e S100a4 Itgam Il6 Fmn1 Psap Cav2 Vegfa Hivep3 Mtpn B4galt1 Basp1 Ecm1 Cd109 Sav1 Pgk1 Tagln2 Nampt Itgb2 Chst11 Gna13 Hif1a Iqgap1 Ccl3 Cebpb Enpp1 Vdr Arg2 Sdc1…
GOBP_EXTERNAL_ENCAPSULATING_STRUCTURE_ORGANIZATION	3.43764e-07	0.000654799	0.674963	0.861741	1.56526	146	Mmp12 Pdpn Sh3pxd2b Capg Rgcc Mmp19 Mmp14 Adam8 Ctsk Mmp13 Ctss Olfml2b Mmp8 Ctsl Furin Tgfbi Tnf Lrp1 Myo1e Il6 Cav2 Flrt2 B4galt1 St7 App Gsn Ric1 Cflar
GOBP_RESPONSE_TO_WOUNDING	4.81061e-07	0.000654799	0.659444	0.798227	1.43941	324	Inhba Mmp12 Arg1 F7 Pdpn Il1a Flrt3 Hmox1 F10 Sdc4 Myof Slc7a11 Cd36 Spp1 Anxa5 Sod2 Anxa1 Igf1 Cd9 Plaur Grn F13a1 Fn1 Tnf Papss2 Bax Dtnbp1 Cdkn1a Il6 Vegfa B4galt1 Dst Cd109 Arl8b Pik3cb Cers2 Gna13 Mertk Hif1a Sdc1 Cflar Tspo P2rx4 Rhoc Procr Timp1 Pf4 Slc11a1 Tgfb1 Slc1a2 Gnaq Hbegf Plec Cd44 Mag Plau Itga5 Rap2b Plet1 Cav1 Map2k4
GOBP_ANATOMICAL_STRUCTURE_FORMATION_INVOLVED_IN_MORPHOGENESIS	5.91745e-07	0.000654799	0.659444	0.748046	1.33753	622	Inhba Pdpn Fam20c Anpep Il1a Rgcc Mmp19 Ccl2 Hmox1 Dcstamp Gpnmb Mmp14 Nrp2 Sdc4 Myof Adam8 Cd36 Rnh1 Jag1 Olfm1 Dusp4 Anxa2 C3ar1 Mmp8 Anxa1 Cd9 Plxnd1 Furin Tnfsf12 Grn Egr2 Fn1 Tgfbi Ninj1 Txnrd1 Tnf Pkm Nus1 Ccl24 Il6 Fmn1 Vegfa Tlr2 Mtpn B4galt1 Ecm1 Cd109 Pgk1 Pik3cb Itgb2 Sphk1 Gna13 Hif1a Egln1 Capn2 Zc3h12a Cflar Cd53 Gba Mafb Rbpj Ccl12 Tcirg1 Mydgf C3 Pf4 Tgfb1 Gpc1 Pmp22 Plekho1 Plec …
GOBP_TUBE_DEVELOPMENT	6.59858e-07	0.000654799	0.659444	0.747614	1.33739	587	Mmp12 Arg1 Pdpn Anpep Il1a Rgcc Mmp19 Ccl2 Hmox1 Gpnmb Mmp14 Nrp2 Sdc4 Ass1 Adam8 Slc7a11 Met Ctsz Rnh1 Jag1 Cebpa Anxa2 C3ar1 Anxa1 Plxnd1 Tnfsf12 Grn Id2 Fn1 Tgfbi Ninj1 Tnf Lrp1 Bax Myo1e Pkm Nus1 Ccl24 Il6 Fmn1 Vegfa B4galt1 Basp1 Ecm1 Sav1 Pgk1 Pik3cb Sphk1 Gna13 Hif1a Egln1 Vdr Arg2 Zc3h12a Sdc1 Rbpj Ccl12 Elk1 Mydgf C3 Pf4 Tgfb1 Ctsh Itgax Tgm2 Lipa Hipk2 Tmed2 Itga5 Klk1b11 Clic4 Tnfaip2 …
GOBP_POSITIVE_REGULATION_OF_DEVELOPMENTAL_PROCESS	1.12088e-06	0.000953392	0.643552	0.73711	1.31676	689	Inhba Il7r Pdpn Plxna1 Fam20c Il1a Dab2 Rgcc Lgals3 Flrt3 Msr1 Hmox1 Dcstamp Mmp14 Adam8 Lpl Malt1 S100a10 Lmna Cd36 Jag1 Olfm1 Sod2 Cebpa C3ar1 Sdcbp Anxa1 Igf1 Plxnd1 Cmklr1 Tnfsf12 Grn Id2 Egr2 Fn1 Ninj1 Tnf Csf3 Bax Pkm Ccl24 Il1rl2 Socs2 Cd80 Il6 Flrt2 Vegfa Tlr2 Basp1 Ecm1 Sav1 Eef1e1 Sphk1 Hif1a Cebpb Ccdc71l Vdr Arg2 Capn2 Zc3h12a Carmil1 B4galt5 Tspo Shtn1 Cd53 Mdm2 Mapk6 Rbpj Calr Mydgf…
GOBP_RESPONSE_TO_OXYGEN_CONTAINING_COMPOUND	1.73693e-06	0.00129271	0.643552	0.712451	1.27066	939	Inhba Mmp12 Arg1 F7 Il1a Mmp19 Ccl2 Cxcl1 Hmox1 Vim Ass1 Gclm Cxcl3 Lpl Met Fcgr2b Malt1 Cd36 Abcc1 Cd68 Slc27a1 Spp1 Jag1 Mmp13 Sgk1 Prdx1 Sod2 Cyba Csf2rb2 Cxcl2 Anxa1 Igf1 Egr2 Mif Akr1a1 Tnf Csf3 Lrp1 Abca1 Tbxas1 Scimp Eps8 Bcar3 Txn1 Pkm Ptpre Socs2 Osbpl8 Dtnbp1 Ccr5 Slc2a1 Cd80 Il6 Myo5a Cav2 Tlr2 Gch1 Cd38 Ifnar1 Nampt Sphk1 Lgmn Rxra Hif1a Egln1 Pde8a Ccl3 Cebpb Mapkapk3 Mgst1 Igf2r Nfk…
GOBP_EPITHELIUM_DEVELOPMENT	2.94071e-06	0.00187377	0.627257	0.751623	1.3464	549	Inhba Mmp12 Pdpn Plxna1 Fam20c Anxa4 Il1a Dab2 Lgals3 Flrt3 Mmp14 Vim Sdc4 Slc7a11 Met Ctsz Jag1 Anxa1 Plxnd1 Lipn Id2 Tnf Ctsb Bax Myo1e Fmn1 Psap Vegfa B4galt1 Basp1 Cd109 Sav1 Pgk1 Tagln2 Gna13 Hif1a Iqgap1 Cebpb Vdr Arg2 Sdc1 Tpp1 Rab1a Rbpj Rhoc C3 Tgfb1 Hbegf Nme2 Plec Ctsh Itgax Mcoln3 Tgm2 Rilpl2 Cd44 Adam9 Tmed2 Itga5 Clic4 Anxa7 Tbc1d20 Slc9a4 Rap2b S1pr3 Pfn1 Plet1 Cav1 Ski Maff Csf1 N…
GOBP_LIPID_LOCALIZATION	3.14708e-06	0.00187377	0.627257	0.805391	1.45627	246	Inhba Il1a Dab2 Msr1 Fabp5 Hilpda Lpl Cd36 Abcc1 Slc27a1 Spp1 Plin2 Anxa2 Anxa1 Soat1 Furin Mif Tnf Lrp1 Abca1 Npc1 Nus1 Osbpl8 Prelid1 Slc2a1 Npc2 Il6 Psap Plin3 Arl8b Abcg1 Rxra Nfkbia Enpp1 Zc3h12a Kcnn4 Tspo P2rx4 Gba Pitpna C3 Eepd1 Abhd5
GOBP_NEGATIVE_REGULATION_OF_CELL_POPULATION_PROLIFERATION	4.04403e-06	0.00218893	0.610527	0.765976	1.37745	407	Inhba Arg1 Pdpn Il1a Dab2 Rgcc Ccl2 Cxcl1 Hmox1 Fth1 Gpnmb Ccl9 Sdc4 Cxcl3 Fcgr2b Lmna Sod2 Cebpa Cxcl2 Cd9 Tnf Bax Cd80 Cdkn1a Il6 Cav2 Tlr2 B4galt1 Cd109 Sav1 Eef1e1 Cers2 Gna13 Osm Ccl3 Cebpb Vdr Arg2 App Ndrg1 Cd274 Ifi30 Tspo Cd200 Rbpj Ccl12 Tes Fosl1
GOBP_REGULATION_OF_CELL_POPULATION_PROLIFERATION	4.80443e-06	0.0023838	0.610527	0.709496	1.26553	915	Inhba Mmp12 Arg1 Il7r Pdpn Il1a Dab2 Rgcc Lgals3 Ccl2 Cxcl1 Hmox1 Fth1 Hilpda Gpnmb Ccl9 Nrp2 Sdc4 Cxcl3 Slc7a11 Fcgr2b Lmna Bst1 Mitf Jag1 Sgk1 Sod2 Cebpa Cyba Csf2rb2 Cxcl2 Sdcbp Anxa1 Igf1 Cd9 Tnfsf12 Grn Id2 Mif Fn1 Tnf Csf3 Bax Ccl24 Cd80 Cdkn1a Il6 Cav2 Vegfa Tlr2 B4galt1 Ecm1 Cd109 Sav1 Eef1e1 Cox17 Ube2a Cd38 Nampt Cers2 Sphk1 Lgmn Chst11 Gna13 Hif1a Osm Ccl3 S100a6 Cebpb Nfkbia Vdr Arg2 …
GOBP_REGULATION_OF_IMMUNE_SYSTEM_PROCESS	5.91047e-06	0.002707	0.610527	0.708874	1.26416	883	Inhba Mmp12 Arg1 F7 Il7r Il1a Rgcc Lgals3 Fcrlb Ccl2 Hmox1 Clec4n Dcstamp Gpnmb Mmp14 Ccl7 Sdc4 Clec4d Adam8 Slc7a11 Fcgr2b Malt1 Bst1 Cd36 Cd68 Mitf Jag1 Cebpa Cyba Ctss C3ar1 Mmp8 Anxa1 Igf1 Cd9 Furin Cmklr1 Cd200r1 Grn Id2 Mif Fn1 Ninj1 Tnf Csf3 Cd84 Bax Lat2 Tarm1 Scimp Rftn1 Ccl24 Il1rl2 Ikbkg Itgam Lamp1 Prelid1 Cd80 Cdkn1a Il6 Clec4e Slc15a3 Vegfa Tlr2 Cd300lf Ecm1 Dusp3 Orm1 Pik3cb N4bp1 …
GOBP_RESPONSE_TO_ORGANIC_CYCLIC_COMPOUND	6.39437e-06	0.00271943	0.610527	0.747718	1.33899	498	Inhba Arg1 F7 Il1a Dab2 Mmp19 Msr1 Ccl2 Mmp14 Ass1 Gclm Slc7a11 Il1rn Cd36 Spp1 Sgk1 Sod2 Cebpa Cyba Plin2 Anxa1 Tnf Slc3a2 Npc1 Rftn1 Socs2 Dtnbp1 Ccr5 Il6 Cav2 Tlr2 Diaph1 Pmepa1 Cd38 Rxra Ccl3 Cebpb Nfkbia Vdr App Gclc Zc3h12a Sdc1 Cflar Tspo P2rx4 Gba Calr Elk1 Fosl1 Rwdd1 Ncoa4 Got1 Tgfb1 Slc1a2 Calm3 Riok3 Vps35 Tgm2 Acsl1 Atf1 Adam9 Flot1 Eno2 Anxa3 Ptgs2 Cav1 Ptafr Ufm1 Hsp90b1 Zmiz1 Areg…
GOBP_POSITIVE_REGULATION_OF_SIGNALING	7.57226e-06	0.00300568	0.610527	0.704695	1.25666	946	Inhba Mmp12 F7 Il7r Il1a Dab2 Ccl2 Hmox1 F10 Clec4n Fabp5 Cd63 Gpnmb Ccl9 Ccl7 Clec4d Adam8 Met Nek6 Fcgr2b Malt1 Ccl6 Cd36 Spp1 Jag1 Atp6v0c Cyba Anxa2 Sdcbp Mmp8 Igf1 Plaur Tnfsf12 Mif Fn1 Ninj1 Tnf Csf3 Bax Scimp S100a4 Bcar3 Txn1 Ccl24 Ikbkg Osbpl8 Dtnbp1 Cd80 Il6 Lrrc59 Cav2 Slc15a3 Vegfa Tlr2 Cd300lf Ecm1 Pik3cb Eef1e1 Cd38 Ccl17 Mfhas1 Sphk1 Lgmn Rxra Hif1a Iqgap1 Osm Pde8a Ccl3 Il1r1 Vdr …
GOBP_RESPONSE_TO_NUTRIENT	9.02096e-06	0.00312988	0.593325	0.872989	1.59478	91	Arg1 F7 Il1a Hmox1 Ass1 Gclm Lpl Spp1 Sod2 Rxra Vdr Gclc Tspo
GOBP_RESPONSE_TO_LIPID	9.23951e-06	0.00312988	0.593325	0.74258	1.32902	517	Inhba Arg1 F7 Il1a Dab2 Ccl2 Cxcl1 Vim Ass1 Cxcl3 Lpl Il1rn Malt1 Cd36 Cd68 Spp1 Sgk1 Sod2 Cyba Csf2rb2 Cxcl2 Anxa1 Mif Tnf Csf3 Abca1 Tbxas1 Npc1 Scimp Socs2 Ccr5 Cd80 Il6 Tlr2 Gch1 Pmepa1 Cd38 Ifnar1 Abcg1 Rxra Ccl3 Cebpb Mapkapk3 Mgst1 Igf2r Nfkbia Vdr Capn2 Zc3h12a Cd14 Sdc1 Sirpa Cd274 Pycard Cflar Tspo Gba Calr Elk1 Fosl1 Pid1 Rwdd1 Ncoa4 Got1 Pf4 Slc11a1 Tgfb1 Calm3 Slpi Ctsh Acsl1 Adam9 E…
GOBP_CELL_MIGRATION	9.51738e-06	0.00312988	0.593325	0.708002	1.26346	860	Mmp12 F7 Pdpn Plxna1 Il1a Dab2 Rgcc Lgals3 Flrt3 Ccl2 Cxcl1 Hmox1 F10 Lrp12 Cd63 Gpnmb Mmp14 Ccl9 Nrp2 Ccl7 Sdc4 Adam8 Cxcl3 Met Ccl6 Lmna Bst1 Abcc1 Mitf Jag1 Sgk1 Sod2 Cxcl2 C3ar1 Sdcbp Anxa1 Igf1 Cd9 Plxnd1 Cmklr1 Tnfsf12 Cd200r1 Grn Mif Fn1 Ninj1 Tnf Lrp1 Bax Eps8 Fmnl2 Nus1 Ccl24 Osbpl8 Ccr5 Il6 Flrt2 Vegfa Cxcl16 B4galt1 Ecm1 Dusp3 Diaph1 Pik3cb Cers2 Ccl17 Itgb2 Sphk1 Lgmn Gna13 Mertk Hif1…
GOBP_COLLAGEN_METABOLIC_PROCESS	9.98785e-06	0.00312988	0.593325	0.91592	1.64533	56	Mmp12 Arg1 Rgcc Mmp19 Mmp14 Vim Ctsk Mmp13 Ctss Mmp8 Ctsl Furin Ctsb Il6 Hif1a
GOBP_CELLULAR_RESPONSE_TO_LIPID	1.28519e-05	0.00382601	0.593325	0.774161	1.39404	343	Inhba Arg1 Il1a Dab2 Ccl2 Cxcl1 Vim Ass1 Cxcl3 Lpl Malt1 Cd36 Cd68 Spp1 Sgk1 Cxcl2 Anxa1 Mif Tnf Csf3 Abca1 Npc1 Scimp Ccr5 Cd80 Il6 Tlr2 Pmepa1 Rxra Ccl3 Cebpb Mgst1 Nfkbia Vdr Capn2 Zc3h12a Cd14 Sirpa Cd274 Pycard Cflar Tspo Calr Elk1 Pid1 Rwdd1 Ncoa4 Pf4 Tgfb1
GOBP_CARBOXYLIC_ACID_TRANSPORT	1.8607e-05	0.00527553	0.57561	0.84544	1.53431	116	Slc7a2 Pdpn Il1a Slc6a8 Slc7a11 Slc7a8 Cd36 Abcc1 Slc27a1 Anxa1 Mif Tnf Slc3a2 Dtnbp1 Psap Mfsd12 Abcc5 Slc38a6 Praf2 Slc36a4 Sfxn3 P2rx4 Slc43a2 Slc1a2 Slc38a7
GOBP_LOCOMOTION	2.1642e-05	0.00585711	0.57561	0.697279	1.2437	979	Mmp12 F7 Pdpn Plxna1 Il1a Dab2 Rgcc Lgals3 Flrt3 Ccl2 Cxcl1 Hmox1 F10 Lrp12 Cd63 Gpnmb Mmp14 Ccl9 Nrp2 Ccl7 Sdc4 Adam8 Cxcl3 Met Ccl6 Lmna Bst1 Abcc1 Pgam1 Mitf Jag1 Sgk1 Sod2 Cxcl2 C3ar1 Sdcbp Anxa1 Igf1 Cd9 Plxnd1 Cmklr1 Ear6 Plaur Tnfsf12 Cd200r1 Grn Egr2 Mif Fn1 Ninj1 Tnf Lrp1 Bax Eps8 Fmnl2 Nus1 Ccl24 Osbpl8 Ccr5 Il6 Flrt2 Vegfa Alcam Cxcl16 B4galt1 Dst Ecm1 Dusp3 Diaph1 Pik3cb Cers2 Ccl17 I…
GOBP_ORGANIC_ACID_TRANSPORT	2.66018e-05	0.0068864	0.57561	0.83173	1.51075	146	Slc7a2 Pdpn Il1a Fabp5 Slc7a11 Slc7a8 Cd36 Abcc1 Slc27a1 Plin2 Anxa1 Mif Tnf Slc3a2 Dtnbp1 Slc2a1 Mfsd12 Slc22a4 Abcc5 Slc38a6 Praf2 Slc36a4 Sfxn3 P2rx4 Slc43a2 Slc1a2 Slc38a7 Irs2 Acsl1
GOBP_EXTRACELLULAR_MATRIX_DISASSEMBLY	3.13919e-05	0.00778781	0.557332	0.935518	1.65718	37	Mmp12 Pdpn Sh3pxd2b Capg Mmp19 Mmp14 Adam8 Ctsk Mmp13 Ctss Mmp8 Ctsl Furin Lrp1 Il6

## Sheet: PAMM2
pathway	pval	padj	log2err	ES	NES	size	leadingEdge
GOBP_ENDOCYTOSIS	5.42658e-06	0.0161115	0.610527	0.797694	1.36675	372	Mrc1 C4b Stab1 Dab2 Clec10a Itsn1 Cd163 Apoe Siglec1 Mgl2 Snx2 Scamp5 Cd81 Cd209b Reps2 Ehd4 Clta Dnm1 Cd5l Ap2m1 Ap2a2 Ctsl Fcgr2b Cltc Trf Cd63 Eps15 Ighm Ophn1 Aif1 Ap2s1 Pirb Rab1a App Lgals3bp Tgfbr2 Rab5c Arrb2 Bmp2k Msr1 Trem2 Bin1 Necap2 Dpysl2 Pycard Clcn5 Snx5 Abca1 Sh3gl1 Cd36 Rhobtb1 Fcgr1 Rab31 Colec12 Appl2 Alox15 Fkbp15 Wasf2 Snx9 Prg4 Fcer1g Rnasek Eef2k Lrp6 Tpcn1 Asgr2 Sdcbp

## Sheet: Neutrophils
pathway	pval	padj	log2err	ES	NES	size	leadingEdge
GOBP_DEFENSE_RESPONSE	5.92e-08	6.25e-05	0.719513	0.515464	1.71292	936	S100a8 S100a9 Clec4d Csf3r Cxcr2 Cxcl2 Il1r2 Cd14 Ifitm1 Acod1 Ccr1 Mmp9 Il1b Il1rn Csf1 Ptgs2 Trem1 Cebpb Msrb1 C5ar1 Clec4n Tyrobp Adam8 Fpr2 Il1rap Lyst Cd44 Clec4e Nlrp12 Clec5a Cxcl3 Ptafr Fgl2 Ccl3 Tarm1 Nt5e Bst1 Slpi Arg2 Rab20 Osm Lcn2 Ifitm2 Nlrp3 Il18rap Emilin2 Ccrl2 Ccl4 Thbs1 Tlr4 Hp Fpr1 Bcl2l1 Ncf2 Isg15 Ptprc Slc15a3 Itgam Rabgef1 Fos Cxcr4 Chil1 Snap23 Socs3 Mmp25 Per1 Kdm6b Lil…
GOBP_CELL_MIGRATION	6.21e-08	6.25e-05	0.704976	0.512068	1.6951	876	S100a8 S100a9 Cd24a Csf3r Cxcr2 Cxcl2 Ifitm1 Ccr1 Mmp9 Il1b Csf1 Cd9 Ptgs2 Trem1 Dusp1 Cass4 C5ar1 Adam8 Fpr2 Lyst Osgin1 Cd44 S100a11 Nlrp12 Cxcl3 Ptafr Iqsec1 Ccl3 Bst1 Rhov Cxcr1 Btg1 Gadd45a Snai1 Sell Emilin2 Ccrl2 Ndel1 Ccl4 Thbs1 Tlr4 Sorl1 Trib1 Gcnt1 Adipor1 Lcp1 Ptprc Rabgef1 Gcnt2 Cxcr4 Ripor2 Igf1r Fmnl1 C5ar2 Syk Mboat7 Acta2 Cap1 Map2k3 Olfm4 Glipr2 Selplg Jak2 Actg1 Pde4b Tnfsf14 S…
GOBP_INFLAMMATORY_RESPONSE	7.8e-08	6.4e-05	0.704976	0.594392	1.86532	467	S100a8 S100a9 Cxcr2 Cxcl2 Il1r2 Cd14 Acod1 Ccr1 Mmp9 Il1b Il1rn Csf1 Ptgs2 Trem1 Cebpb C5ar1 Adam8 Fpr2 Il1rap Cd44 Nlrp12 Cxcl3 Ptafr Ccl3 Nt5e Bst1 Osm Nlrp3 Il18rap Ccrl2 Ccl4 Thbs1 Tlr4 Hp Fpr1 Ptprc Rabgef1 Fos Cxcr4 Chil1 Snap23 Socs3 Mmp25 Per1 Kdm6b Themis2 C5ar2 Nfkbid Syk Irak2 Map2k3 Tnfrsf1a Jak2 Nfkbia Nfkbiz Pla2g7 Sbno2 Mmp8 Fgr Tlr6 Ninj1 Zyx Ltb4r1 Alox5 Hdac4 Pik3ap1 Cnr2 Ccl6 T…
GOBP_LEUKOCYTE_MIGRATION	1.3e-07	8.71e-05	0.690132	0.674323	1.96699	252	S100a8 S100a9 Csf3r Cxcr2 Cxcl2 Ccr1 Mmp9 Il1b Csf1 Cd9 Trem1 Dusp1 C5ar1 Adam8 Fpr2 Lyst Nlrp12 Cxcl3 Ptafr Ccl3 Bst1 Cxcr1 Sell Ccl4 Thbs1 Gcnt1 Rabgef1 Cxcr4 Ripor2 C5ar2 Syk Olfm4 Selplg Pde4b Tnfsf14 Pla2g7 Ninj1 Alox5 Cnr2 Ccl6 Rhoh Adgre5 Il1a Rhog Edn1 Spi1
GOBP_BIOLOGICAL_ADHESION	1.78e-07	0.000105513	0.690132	0.52093	1.71159	774	S100a8 S100a9 Cd24a Csf3r Cd33 Ccr1 Il1b Il1rn Csf1 Cd9 Cebpb Slc7a11 Dusp1 Cass4 Plek Entpd1 Adam8 Fpr2 Il1rap Cd44 S100a11 Ptafr Plaur Fgl2 Tarm1 Nt5e Bst1 Arg2 Fxyd5 Nlrp3 Sell Emilin2 Ccl4 Thbs1 Siglece Gcnt1 Ptprc Itgam Alcam Gcnt2 Cd80 Cxcr4 Ripor2 Actn1 Themis2 Nfkbid Syk Olfm4 Selplg Jak2 Actg1 Tnfsf14 Nfkbiz Id1 Vsir Tacstd2 Sirpb1b Ninj1 Zyx Alox5 Hlx Rhoh Adgre5 Ezr Cd84 Il1a Zc3h12a F…
GOBP_LOCOMOTION	2.17e-07	0.000109237	0.690132	0.496911	1.66019	992	S100a8 S100a9 Cd24a Csf3r Cxcr2 Cxcl2 Ifitm1 Ccr1 Mmp9 Il1b Csf1 Cd9 Ptgs2 Trem1 Dusp1 Cass4 C5ar1 Adam8 Fpr2 Lyst Osgin1 Cd44 S100a11 Nlrp12 Cxcl3 Ptafr Iqsec1 Plaur Ccl3 Bst1 Rhov Cxcr1 Btg1 Gadd45a Snai1 Sell Emilin2 Ccrl2 Ndel1 Ccl4 Thbs1 Tlr4 Fpr1 Sorl1 Trib1 Gcnt1 Adipor1 Lcp1 Ptprc Rabgef1 Alcam Gcnt2 Cxcr4 Ripor2 Igf1r Vasp Fmnl1 C5ar2 Syk Mboat7 Acta2 Cap1 Map2k3 Olfm4 Glipr2 Selplg Jak2…
GOBP_IMMUNE_RESPONSE	2.55e-07	0.000118807	0.674963	0.491047	1.63511	979	S100a8 S100a9 Clec4d Cd24a Cxcr2 Cxcl2 Il1r2 Cd14 Ifitm1 Acod1 Cd33 Ccr1 Il1b Il1rn Csf1 Trem1 Cebpb Cd300lf Msrb1 C5ar1 Clec4n Tyrobp Adam8 Fpr2 Il1rap Lyst Clec4e Samsn1 Clec5a Cxcl3 Ptafr Fth1 Fgl2 Ccl3 Tarm1 Bst1 Slpi Arg2 Rab20 Cxcr1 Osm Lcn2 Ifitm2 Nlrp3 Il18rap Ccrl2 Ccl4 Thbs1 Tlr4 Fpr1 Ncf2 Isg15 Lcp1 Ptprc Slc15a3 Itgam Rabgef1 Alcam Cd80 Cxcr4 Igf1r Snap23 Lilra6 Themis2 C5ar2 Nfkbid S…
GOBP_RESPONSE_TO_BACTERIUM	3.92e-07	0.000157832	0.674963	0.612483	1.85749	362	S100a8 S100a9 Clec4d Cd24a Cxcl2 Cd14 Acod1 Il1b Ptgs2 Trem1 Cebpb Lrg1 Litaf C5ar1 Fpr2 Lyst Clec4e Cxcl3 Ptafr Ccl3 Slpi Arg2 Lcn2 Nlrp3 Emilin2 Tlr4 Hp AA467197 Trib1 Isg15 Cd80 Fos Lilra6 Syk Irak2 Map2k3 Pygl Tnfrsf1a Jak2 Pde4b Nfkbia Sbno2 Fgr Chd7 Tlr6 Cnr2 Tnfrsf1b Fuca2 Il1a Zc3h12a Pglyrp1 Cd274 Arid5a Edn1 Ccdc80 Spi1 Tlr2 Trim12c Cldn1 Optn C3
GOBP_MYELOID_LEUKOCYTE_MIGRATION	8.83e-07	0.000333546	0.659444	0.726189	2.00164	153	S100a8 S100a9 Csf3r Cxcr2 Cxcl2 Ccr1 Il1b Csf1 Cd9 Trem1 Dusp1 C5ar1 Adam8 Fpr2 Cxcl3 Ccl3 Bst1 Cxcr1 Ccl4 Thbs1 Ripor2 C5ar2 Syk Olfm4 Pde4b Pla2g7 Ccl6 Rhoh Adgre5 Il1a Rhog Edn1 Spi1
GOBP_TAXIS	9.96e-07	0.000354326	0.643552	0.615204	1.86262	332	S100a8 S100a9 Csf3r Cxcr2 Cxcl2 Ccr1 Il1b Csf1 Trem1 Dusp1 C5ar1 Adam8 Fpr2 Lyst Cxcl3 Ptafr Plaur Ccl3 Bst1 Cxcr1 Ccrl2 Ccl4 Thbs1 Fpr1 Alcam Cxcr4 Ripor2 Vasp C5ar2 Syk Pde4b Tnfsf14 Pla2g7 Hbegf Ninj1 Alox5 Cnr2 Ccl6 Rhoh Adgre5 Klf7 Rhog Edn1 Spi1
GOBP_RESPONSE_TO_CYTOKINE	1.56e-06	0.000525639	0.643552	0.543008	1.73462	583	Cd24a Csf3r Cxcr2 Cxcl2 Il1r2 Cd14 Ifitm1 Acod1 Ccr1 Il1b Il1rn Csf1 Ptgs2 Cebpb Dusp1 Cd300lf Mcl1 Il1rap Cd44 Nlrp12 Cxcl3 Ccl3 Egr1 Rab20 Cxcr1 Osm Ifitm2 Il18rap Ccrl2 Ccl4 Thbs1 Tlr4 Bcl2l1 Adipor1 Isg15 Ptprc Rabgef1 Fos St3gal6 Cxcr4 Ripor2 Chil1 Socs3 Lilra6 Syk Irak2 Tnfrsf1a Selplg Jak2 Actg1 Il13ra1 Nfkbia Sbno2 Zyx Hdac4 Rufy4 Gpr35 Fas Ccl6 Ifit1 Tnfrsf1b Oasl1 Il1a Zc3h12a Cd274 Edn…
GOBP_REGULATION_OF_INTRACELLULAR_SIGNAL_TRANSDUCTION	2e-06	0.000637772	0.627257	0.463889	1.56631	1114	S100a8 S100a9 Clec4d Cd24a Cd14 Grina Ccr1 Mmp9 Il1b Csf1 Ptgs2 Dusp1 Plk3 Cass4 Mcl1 Plek Rnf149 Litaf C5ar1 Clec4n Adam8 Fpr2 Cd44 Nlrp12 Iqsec1 Plaur Ccl3 Bst1 Osm Nlrp3 Gadd45a Snai1 Gadd45b Ccl4 Thbs1 Tlr4 Fgd3 Sorl1 Bcl2l1 Adipor1 Nek6 Ptprc Slc15a3 Dusp5 Rabgef1 Gcnt2 Gpat3 Ripor2 Igf1r Chil1 Card19 Per1 C5ar2 Syk Ddit3 Rasip1 Acta2 Map2k3 Abr Tnfrsf1a Dusp16 Glipr2 Jak2 Tnfsf14 Nfkbia Sdc…
GOBP_CYTOKINE_MEDIATED_SIGNALING_PATHWAY	2.62e-06	0.000753739	0.627257	0.618949	1.83738	297	Cd24a Csf3r Cxcr2 Cxcl2 Il1r2 Ifitm1 Ccr1 Il1b Il1rn Csf1 Cd300lf Il1rap Cd44 Cxcl3 Ccl3 Egr1 Cxcr1 Osm Ifitm2 Il18rap Ccrl2 Ccl4 Adipor1 Isg15 Ptprc Rabgef1 Cxcr4 Lilra6 Syk Irak2 Tnfrsf1a Jak2 Il13ra1 Nfkbia Gpr35 Fas Ccl6 Tnfrsf1b Oasl1 Il1a Edn1 Spi1
GOBP_GRANULOCYTE_MIGRATION	3.53e-06	0.000901234	0.627257	0.759478	1.96046	103	S100a8 S100a9 Csf3r Cxcr2 Cxcl2 Il1b Csf1 Trem1 C5ar1 Adam8 Cxcl3 Ccl3 Bst1 Cxcr1 Ccl4 Thbs1 Ripor2 C5ar2 Syk Olfm4 Pde4b Ccl6 Rhoh Adgre5 Il1a Rhog Edn1
GOBP_LEUKOCYTE_CHEMOTAXIS	3.58e-06	0.000901234	0.627257	0.707046	1.96047	156	S100a8 S100a9 Csf3r Cxcr2 Cxcl2 Ccr1 Il1b Csf1 Trem1 Dusp1 C5ar1 Adam8 Fpr2 Lyst Cxcl3 Ccl3 Bst1 Cxcr1 Ccl4 Thbs1 Cxcr4 Ripor2 C5ar2 Syk Pde4b Tnfsf14 Pla2g7 Ninj1 Alox5 Cnr2 Ccl6 Adgre5 Edn1 Spi1
GOBP_NEUTROPHIL_MIGRATION	4.4e-06	0.00106477	0.610527	0.776392	1.94491	89	S100a8 S100a9 Csf3r Cxcr2 Cxcl2 Il1b Trem1 C5ar1 Adam8 Cxcl3 Ccl3 Bst1 Cxcr1 Ccl4 Ripor2 C5ar2 Syk Olfm4 Pde4b Ccl6 Rhoh Il1a Rhog Edn1
GOBP_CELL_CELL_ADHESION	5.48e-06	0.00122786	0.610527	0.550361	1.72976	478	S100a8 S100a9 Cd24a Cd33 Il1b Il1rn Cd9 Cebpb Slc7a11 Plek Adam8 Il1rap Cd44 S100a11 Ptafr Plaur Fgl2 Tarm1 Nt5e Arg2 Fxyd5 Nlrp3 Sell Emilin2 Gcnt1 Ptprc Itgam Alcam Gcnt2 Cd80 Ripor2 Actn1 Nfkbid Syk Selplg Jak2 Actg1 Tnfsf14 Nfkbiz Vsir Sirpb1b Ninj1 Alox5 Hlx Rhoh Ezr Cd84 Il1a Zc3h12a Flot1 Cd274 Spi1 Vmp1 Smad7 Cldn1 Pag1
GOBP_OSSIFICATION	8.11e-06	0.00166434	0.593325	0.645269	1.8673	230	Ifitm1 Ccr1 Mmp9 Srgn Csf1 Ptgs2 Cebpb Clec5a Ccl3 Junb Snai1 Pdlim7 Sgms2 Isg15 Xylt1 Cebpd Sbno2 Fgr Alox5 Suco
GOBP_REGULATION_OF_CELL_POPULATION_PROLIFERATION	8.92e-06	0.00168655	0.593325	0.464504	1.54594	954	Cd24a Cxcr2 Cxcl2 Ifitm1 Cd33 Mmp9 Il1b Csf1 Cd9 Ptgs2 Cebpb Slc7a11 Dusp1 Lrg1 Txnip C5ar1 Tyrobp Osgin1 S100a11 Cxcl3 Ptafr Fth1 Ccl3 Junb Bst1 Egr1 Arg2 Chst11 Osm Btg1 Btg2 Thbs1 Tlr4 Marcksl1 Fosl2 Trib1 Bcl2l1 Pim1 Ptprc Gcnt2 Cd80 Igf1r Egln3 C5ar2 Syk S100a6 Jak2 Il13ra1 Nfkbia Sdcbp Id1 Vsir Hbegf Tacstd2 Sirpb1b Dach1 Alox5 Hlx Hdac4 Inhba Tgm1 Tnfrsf1b Matk Il1a Rhog Cd274 Edn1 Tlr2 Cc…
GOBP_CELL_CHEMOTAXIS	8.93e-06	0.00168655	0.593325	0.674307	1.92525	196	S100a8 S100a9 Csf3r Cxcr2 Cxcl2 Ccr1 Il1b Csf1 Trem1 Dusp1 C5ar1 Adam8 Fpr2 Lyst Cxcl3 Ccl3 Bst1 Cxcr1 Ccrl2 Ccl4 Thbs1 Cxcr4 Ripor2 C5ar2 Syk Pde4b Tnfsf14 Pla2g7 Hbegf Ninj1 Alox5 Cnr2 Ccl6 Adgre5 Rhog Edn1 Spi1
GOBP_BIOMINERALIZATION	1.45e-05	0.00258519	0.593325	0.771684	1.91299	84	Ccr1 Srgn Ptgs2 Cebpb Ccl3 Sgms2 Isg15 Sbno2 Fgr Alox5
GOBP_GRANULOCYTE_CHEMOTAXIS	1.57e-05	0.00270508	0.57561	0.766678	1.88885	83	S100a8 S100a9 Csf3r Cxcr2 Cxcl2 Il1b Csf1 Trem1 C5ar1 Cxcl3 Ccl3 Bst1 Cxcr1 Ccl4 Thbs1 Ripor2 C5ar2 Syk Pde4b Ccl6 Adgre5
GOBP_RESPONSE_TO_MOLECULE_OF_BACTERIAL_ORIGIN	2.79e-05	0.00455897	0.57561	0.642491	1.85265	225	S100a8 S100a9 Cd24a Cxcl2 Cd14 Acod1 Il1b Ptgs2 Cebpb Litaf C5ar1 Cxcl3 Ptafr Ccl3 Slpi Nlrp3 Tlr4 Trib1 Cd80 Fos Lilra6 Irak2 Map2k3 Jak2 Pde4b Nfkbia Sbno2 Tlr6 Cnr2 Tnfrsf1b Il1a Zc3h12a Cd274 Arid5a Edn1 Spi1 Tlr2 Trim12c Cldn1
GOBP_NEUTROPHIL_CHEMOTAXIS	3.29e-05	0.00482935	0.557332	0.782744	1.88627	71	S100a8 S100a9 Csf3r Cxcr2 Cxcl2 Il1b Trem1 C5ar1 Cxcl3 Ccl3 Bst1 Cxcr1 Ccl4 Ripor2 C5ar2 Syk Pde4b Ccl6
GOBP_CYTOKINE_PRODUCTION	3.51e-05	0.00482935	0.557332	0.525563	1.65143	495	Cd24a Il1r2 Cd14 Acod1 Cd33 Srgn Il1b Ptgs2 Trem1 Cebpb Litaf C5ar1 Clec4n Tyrobp Adam8 Il1rap Clec4e Nlrp12 Clec5a Ptafr Ccl3 Egr1 Arg2 Osm Nlrp3 Thbs1 Tlr4 Sorl1 Isg15 Ptprc Rabgef1 Cd80 Chil1 Per1 Lilra6 C5ar2 Syk Ddit3 Map2k3 Jak2 Pde4b Ltb Vsir Mmp8 Fgr Tlr6 Alox5 Inhba Rsad2 Tnfrsf1b Ezr Cd84 Il1a Zc3h12a Pglyrp1 Flot1 Cd274 Arid5a N4bp1 Tlr2 Nfam1 Mapk13 Smad7 C3 Ptpn6 Mefv Zfp36

## Sheet: T cells
pathway	pval	padj	log2err	ES	NES	size	leadingEdge
GOBP_LYMPHOCYTE_ACTIVATION	1.02848e-06	0.00307105	0.643552	0.720504	1.52719	539	Nkg7 Il2rb Trbc1 Lck Trbc2 Ncr1 Cd7 Cd3g Itk Lat Cd3e Xcl1 Cd2 Ccl5 Klrk1 Prkcq Thy1 Tbx21 Pglyrp2 Tbc1d10c Zap70 Cd3d Rasal3 Cd160 Il18r1 Ikzf3 Klrc1 Nlrc3 Tcf7 Eomes Cd28 Ifng Ptpn22 Lax1 Cd5 Il27ra Tespa1 Lef1 Zfp683 Il12rb1 Cd8b1 H2-Q7 Clnk Prf1 Rac2 Sla2 Bcl11b Sema4a Tox Cd8a Cd27 Bcl2 Klrc3 Icos Themis Fcho1 Cracr2a Cd40lg Cd6 Fyn Rora Rasgrp1 Ikzf1 Gata3 Spn Il23r Socs1 Ptprc Traf3ip2 Ndf…
GOBP_T_CELL_ACTIVATION	1.00668e-05	0.00726806	0.593325	0.746328	1.57888	360	Nkg7 Lck Cd7 Cd3g Itk Lat Cd3e Xcl1 Cd2 Ccl5 Klrk1 Prkcq Thy1 Tbx21 Zap70 Cd3d Rasal3 Cd160 Il18r1 Klrc1 Nlrc3 Tcf7 Eomes Cd28 Ifng Ptpn22 Lax1 Cd5 Il27ra Tespa1 Lef1 Zfp683 Il12rb1 Cd8b1 H2-Q7 Rac2 Sla2 Bcl11b Sema4a Tox Cd8a Cd27 Bcl2 Icos Themis Fcho1 Cracr2a Cd40lg Cd6 Fyn Rora Rasgrp1 Gata3 Spn Il23r Socs1 Ptprc Traf3ip2 Ndfip1 Zfpm1 Camk4 Crtam Zbtb1 Card11 Runx3 Ctla4 Jak3 Itgal Il7r Dusp1…
GOBP_CELL_ACTIVATION	1.66322e-05	0.00827727	0.57561	0.676119	1.4346	716	Nkg7 Il2rb Trbc1 Lck Trbc2 Ncr1 Cd7 Cd3g Itk Lat Cd3e Xcl1 Cd2 Ccl5 Klrk1 Prkcq Thy1 Tbx21 Pglyrp2 Txk Tbc1d10c Cd226 Zap70 Cd3d Rasal3 Cd160 Il18r1 Cst7 Ikzf3 Klrc1 Nlrc3 Tcf7 Eomes Cd28 Ifng Ptpn22 Lax1 Cd5 Il27ra Tespa1 Lef1 Zfp683 Il12rb1 F2r Cd8b1 H2-Q7 Clnk Prf1 Rac2 Sla2 Bcl11b Sema4a Tox Pear1 Cd8a Cd27 Bcl2 Klrc3 Icos Themis Fcho1 Cracr2a Cd40lg Cd6 Fyn Dgka Selplg Rora Rasgrp1 Ikzf1 Gat…
GOBP_REGULATION_OF_LYMPHOCYTE_ACTIVATION	8.88717e-05	0.0279338	0.538434	0.718255	1.52012	340	Trbc1 Lck Trbc2 Lat Cd3e Xcl1 Cd2 Ccl5 Klrk1 Prkcq Thy1 Tbx21 Pglyrp2 Tbc1d10c Zap70 Rasal3 Cd160 Ikzf3 Klrc1 Tcf7 Cd28 Ifng Ptpn22 Lax1 Cd5 Il27ra Tespa1 Lef1 Zfp683 Il12rb1 H2-Q7 Clnk Rac2 Tox Cd27 Bcl2 Klrc3 Icos Fcho1 Cd40lg Cd6 Fyn Rasgrp1 Gata3 Spn Il23r Socs1 Ptprc Ndfip1 Camk4 Id2 Crtam Zbtb1 Card11 Runx3 Ctla4 Jak3 Il7r Tnfaip3 Dusp10 Cbfb
GOBP_T_CELL_DIFFERENTIATION	0.000121859	0.0346545	0.538434	0.772371	1.59797	194	Lck Cd3g Itk Cd3e Cd2 Tbx21 Zap70 Cd3d Il18r1 Klrc1 Tcf7 Eomes Cd28 Ifng Ptpn22 Tespa1 Lef1 Zfp683 Il12rb1 H2-Q7 Bcl11b Sema4a Tox Cd8a Cd27 Bcl2 Themis Cracr2a Rora Rasgrp1 Gata3 Spn Il23r Socs1 Ptprc Traf3ip2 Zfpm1 Camk4 Crtam Zbtb1 Card11 Runx3 Ctla4 Jak3 Il7r Dusp10 Cbfb

## Sheet: B cells
pathway	pval	padj	log2err	ES	NES	size	leadingEdge
GOBP_B_CELL_ACTIVATION	3.85218e-09	2.29359e-05	0.761461	0.872912	1.83985	205	Igkc Cd79a Cd19 Cd79b Ms4a1 Cxcr5 Pou2af1 Mzb1 Bank1 Iglc2 Blk Iglc3 Ighm Iglc1 Tnfrsf13c Cd22 Cr2 Fcrl1 Ikzf3 Ccr6 Cd74 Syk Tbc1d10c Ighg3 Irs2 Blnk Mef2c Gpr183 Prkcb Ptprc Traf3ip2 Tcf3 Tnfrsf13b
GOBP_ANTIGEN_RECEPTOR_MEDIATED_SIGNALING_PATHWAY	1.66855e-07	0.000401609	0.690132	0.888577	1.80782	134	Igkc Cd79a Cd19 Cd79b Ms4a1 Bank1 Ccr7 Iglc2 Blk Iglc3 Ighm Iglc1 Cd22 H2-Eb1 H2-Ab1 Syk Foxp1 Ighg3 Blnk Mef2c Prkcb Ptprc Prkd2
GOBP_LYMPHOCYTE_ACTIVATION	2.02356e-07	0.000401609	0.690132	0.767087	1.68175	525	Igkc Cd79a Cd19 Cd79b H2-Ob Ms4a1 Cxcr5 Pou2af1 Mzb1 Bank1 Ccr7 Iglc2 Blk Ly6d Iglc3 Ighm Iglc1 Tnfrsf13c Cd22 Egr3 Cr2 Fcrl1 Ikzf3 H2-Aa Ccr6 H2-Oa H2-Eb1 Cd74 H2-Ab1 Irf4 Syk Tbc1d10c Foxp1 Cd2 Ighg3 Cd55 Ripor2 Irs2 Slamf6 Blnk Gpr18 Il12a Cd83 Cd24a Mef2c Il21r Ppp3ca Gpr183 Prkcb Ptprc Lmbr1l Treml2 Rasal3 Twsg1 Traf3ip2 Tcf3 Tnfrsf13b
GOBP_B_CELL_RECEPTOR_SIGNALING_PATHWAY	6.09261e-07	0.000906885	0.659444	0.939222	1.77231	59	Igkc Cd79a Cd19 Cd79b Ms4a1 Bank1 Iglc2 Blk Iglc3 Ighm Iglc1 Cd22 Syk Foxp1 Ighg3 Blnk Mef2c Prkcb Ptprc
GOBP_ADAPTIVE_IMMUNE_RESPONSE	3.289e-06	0.00345943	0.627257	0.799452	1.724	297	Igkc Cd79a Cd19 Cd79b H2-Ob Fcer2a Iglc2 Iglc3 Ighm Iglc1 Tnfrsf13c Siglecg Btla Bach2 Il9r Cr2 H2-Aa Ccr6 H2-Oa H2-Eb1 Cd74 H2-Ab1 Irf4 Syk Ighg3 Cd55 Slamf6 Il12a Mef2c Il21r Gpr183 Prkcb Ptprc Prkd2 Traf3ip2 Tnfrsf13b
GOBP_HUMORAL_IMMUNE_RESPONSE	3.48616e-06	0.00345943	0.627257	0.888144	1.75189	101	Igkc Pax5 Ms4a1 Pou2af1 Fcer2a Ccr7 Iglc2 Iglc3 Ighm Iglc1 Cr2 Ccr6 H2-Eb1 H2-Ab1 Ighg3 Cd55 Blnk Cd83 Mef2c St6gal1 Gpr183 Ptprc Traf3ip2
GOBP_IMMUNOGLOBULIN_PRODUCTION	6.8579e-06	0.00506462	0.610527	0.902442	1.74499	85	Igkc H2-Ob Mzb1 Cd22 Vpreb3 H2-Aa Ccr6 H2-Oa H2-Eb1 H2-Ab1 Ptprc Traf3ip2 Tcf3
GOBP_B_CELL_MEDIATED_IMMUNITY	9.03625e-06	0.00538019	0.593325	0.881764	1.74151	102	Igkc Cd19 H2-Ob Fcer2a Iglc2 Iglc3 Ighm Iglc1 Il9r Cr2 H2-Aa Ccr6 H2-Oa H2-Eb1 Cd74 H2-Ab1 Ighg3 Cd55 Il21r Ptprc Traf3ip2
GOBP_CELL_ACTIVATION	1.63844e-05	0.00636063	0.57561	0.70617	1.56258	710	Igkc Cd79a Cd19 Cd79b H2-Ob Ms4a1 Cxcr5 Pou2af1 Mzb1 Bank1 Ccr7 Iglc2 Blk Ly6d Iglc3 Ighm Iglc1 Tnfrsf13c Cd22 Egr3 Cr2 Fcrl1 Ikzf3 H2-Aa Ccr6 H2-Oa H2-Eb1 Cd74 H2-Ab1 Irf4 Syk Tbc1d10c Foxp1 Cd2 Ighg3 Cd55 Ripor2 Irs2 Slamf6 Blnk Gpr18 Il12a Cd83 Cd24a Jund Mef2c Dgkd Lrrk2 Kmt2e Dgka Il21r Ppp3ca Gpr183 Tspan32 Prkcb Ptprc Lmbr1l Treml2 Rasal3 Twsg1 Traf3ip2 Tcf3 Ttbk1 Tnfrsf13b
GOBP_POSITIVE_REGULATION_OF_B_CELL_ACTIVATION	1.95372e-05	0.00646247	0.57561	0.908831	1.72733	69	Igkc Iglc2 Iglc3 Ighm Iglc1 Tnfrsf13c Cd74 Syk Ighg3 Irs2 Mef2c Gpr183 Ptprc
GOBP_REGULATION_OF_B_CELL_ACTIVATION	3.20615e-05	0.00833364	0.557332	0.876969	1.7538	110	Igkc Cd19 Mzb1 Bank1 Iglc2 Blk Iglc3 Ighm Iglc1 Tnfrsf13c Cd22 Ikzf3 Cd74 Syk Tbc1d10c Ighg3 Irs2 Mef2c Gpr183 Ptprc Tnfrsf13b
GOBP_POSITIVE_REGULATION_OF_IMMUNE_SYSTEM_PROCESS	4.50737e-05	0.0107348	0.557332	0.71715	1.57815	570	Igkc Cd79a Cd19 Cd79b H2-Ob Ms4a1 Mzb1 Fcer2a Bank1 Ccr7 Iglc2 Blk Iglc3 Ighm Iglc1 Tnfrsf13c Cd22 Egr3 Cr2 H2-Aa Ccr6 H2-Oa H2-Eb1 Cd74 H2-Ab1 Syk Foxp1 Cd2 Ighg3 Cd55 Ripor2 Irs2 Slamf6 Blnk Il12a Cd83 Cd24a Jund Mef2c Lrrk2 Gpr183 Prkcb Ptprc Prkd2 Rasal3
GOBP_REGULATION_OF_LYMPHOCYTE_ACTIVATION	6.6169e-05	0.0130709	0.538434	0.768117	1.66331	330	Igkc Cd19 H2-Ob Mzb1 Bank1 Ccr7 Iglc2 Blk Iglc3 Ighm Iglc1 Tnfrsf13c Cd22 Egr3 Ikzf3 H2-Aa H2-Oa H2-Eb1 Cd74 H2-Ab1 Irf4 Syk Tbc1d10c Cd2 Ighg3 Cd55 Ripor2 Irs2 Il12a Cd83 Cd24a Mef2c Gpr183 Ptprc Rasal3 Twsg1 Tnfrsf13b Tmem131l Nfkbid
GOBP_IMMUNE_RESPONSE_REGULATING_CELL_SURFACE_RECEPTOR_SIGNALING_PATHWAY	6.62364e-05	0.0130709	0.538434	0.820274	1.72255	191	Igkc Cd79a Cd19 Cd79b Ms4a1 Bank1 Ccr7 Iglc2 Blk Iglc3 Ighm Iglc1 Btla Cd22 Cr2 H2-Eb1 H2-Ab1 Syk Foxp1 Ighg3 Blnk Cd24a Mef2c Prkcb Ptprc Prkd2
GOBP_ACTIVATION_OF_IMMUNE_RESPONSE	7.65672e-05	0.0138146	0.538434	0.801507	1.70135	216	Igkc Cd79a Cd19 Cd79b Ms4a1 Bank1 Ccr7 Iglc2 Blk Iglc3 Ighm Iglc1 Cd22 Cr2 H2-Eb1 H2-Ab1 Syk Foxp1 Ighg3 Cd55 Blnk Mef2c Prkcb Ptprc Prkd2
GOBP_POSITIVE_REGULATION_OF_IMMUNE_RESPONSE	9.95986e-05	0.0164725	0.538434	0.746854	1.61803	352	Igkc Cd79a Cd19 Cd79b Ms4a1 Fcer2a Bank1 Ccr7 Iglc2 Blk Iglc3 Ighm Iglc1 Cd22 Cr2 H2-Eb1 Cd74 H2-Ab1 Syk Foxp1 Ighg3 Cd55 Slamf6 Blnk Il12a Mef2c Prkcb Ptprc Prkd2
GOBP_PHAGOCYTOSIS_RECOGNITION	0.00011027	0.0172775	0.538434	0.965584	1.69261	19	Igkc Iglc2 Iglc3 Ighm Iglc1 Ighg3
GOBP_ADAPTIVE_IMMUNE_RESPONSE_BASED_ON_SOMATIC_RECOMBINATION_OF_IMMUNE_RECEPTORS_BUILT_FROM_IMMUNOGLOBULIN_SUPERFAMILY_DOMAINS	0.000204475	0.0248458	0.518848	0.796873	1.6833	208	Igkc Cd19 H2-Ob Fcer2a Iglc2 Iglc3 Ighm Iglc1 Bach2 Il9r Cr2 H2-Aa Ccr6 H2-Oa H2-Eb1 Cd74 H2-Ab1 Irf4 Ighg3 Cd55 Slamf6 Il12a Mef2c Il21r Ptprc Traf3ip2
GOBP_IMMUNE_RESPONSE_REGULATING_SIGNALING_PATHWAY	0.000256809	0.0273708	0.498493	0.748266	1.61677	311	Igkc Cd79a Cd19 Cd79b Ms4a1 Bank1 Ccr7 Iglc2 Blk Iglc3 Ighm Iglc1 Btla Cd22 Cr2 H2-Eb1 H2-Ab1 Irf4 Syk Foxp1 Ighg3 Blnk Cd24a Mef2c Birc3 Prkcb Ptprc Prkd2
GOBP_LYMPHOCYTE_MEDIATED_IMMUNITY	0.000274051	0.0286264	0.498493	0.795911	1.66704	193	Igkc Cd19 H2-Ob Fcer2a Iglc2 Iglc3 Ighm Iglc1 Il9r Cr2 H2-Aa Ccr6 H2-Oa H2-Eb1 Cd74 H2-Ab1 Ighg3 Cd55 Slamf6 Il12a Il21r Ptprc Traf3ip2
GOBP_B_CELL_DIFFERENTIATION	0.000425005	0.0362937	0.498493	0.858562	1.68984	96	Cd79a Cd19 Cd79b Ms4a1 Pou2af1 Cr2 Ikzf3 Syk Blnk Gpr183 Ptprc Traf3ip2 Tcf3
GOBP_HUMORAL_IMMUNE_RESPONSE_MEDIATED_BY_CIRCULATING_IMMUNOGLOBULIN	0.000524971	0.0411273	0.477271	0.936288	1.67831	32	Igkc Fcer2a Iglc2 Iglc3 Ighm Iglc1 Cr2 Ighg3 Cd55 Ptprc
GOBP_REGULATION_OF_IMMUNE_SYSTEM_PROCESS	0.000540658	0.0412702	0.477271	0.650197	1.44164	890	Igkc Cd79a Cd19 Cd79b H2-Ob Ms4a1 Mzb1 Fcer2a Bank1 Ccr7 Iglc2 Blk Iglc3 Ighm Iglc1 Ets1 Tnfrsf13c Btla Cd22 Egr3 Cr2 Ikzf3 H2-Aa Ccr6 H2-Oa H2-Eb1 Cd74 Myc H2-Ab1 Irf4 Syk Tbc1d10c Foxp1 Cd2 Ighg3 Cd55 Gpr171 Ripor2 Irs2 Slamf6 Blnk Gpr18 Il12a Cd83 Cd24a Jund Mef2c Tsc22d3 Lrrk2 Birc3 Mapk11 Gpr183 Tspan32 Prkcb Ptprc Prkd2 Rasal3 Twsg1 Ttbk1 Tnfrsf13b
GOBP_MONONUCLEAR_CELL_DIFFERENTIATION	0.000665923	0.04777	0.477271	0.738193	1.58791	302	Cd79a Cd19 Cd79b Ms4a1 Pou2af1 Ccr7 Blk Ly6d Egr3 Cr2 Ikzf3 Ccr6 H2-Oa H2-Eb1 Cd74 Myc Irf4 Syk Foxp1 Cd2 Slamf6 Blnk Gpr18 Cd83 Gpr183 Ptprc Lmbr1l Traf3ip2 Tcf3 Tmem131l Nfkbid

## Sheet: Natural killer cells
pathway	pval	padj	log2err	ES	NES	size	leadingEdge

[truncated: 1 more sheets: HBC]
