# Supplementary material for: Single-cell RNA sequencing of leukocytes at the maternal-fetal interface in physiological and pathological Nodal-deficient pregnancies
Source: Front Immunol. 2026 Apr 16;17:1611813. doi: 10.3389/fimmu.2026.1611813 (PMC13130886; doi:10.3389/fimmu.2026.1611813)
Supplement: Supplementary file 4 [file Table3.xlsx]

## Sheet: DEGs-KOvsCTL
Gene	log2FC	p_val	p_val_adj	tstat	Cluster
Gdpd3	3.24983	1.87623e-06	0.0220626	5.59637	Classical monocytes
Stx6	-3.16582	2.83492e-05	0.0392791	-4.73931	Classical monocytes
H3f3b	-1.89654	4.36437e-05	0.0392791	-4.60093	Classical monocytes
Ninj1	-1.77762	7.63301e-06	0.0392791	-5.15573	Classical monocytes
Actg1	-1.63626	5.13279e-05	0.0392791	-4.54868	Classical monocytes
Itprid2	-1.63049	5.06244e-05	0.0392791	-4.55313	Classical monocytes
Slc25a3	-1.52952	4.01072e-05	0.0392791	-4.6281	Classical monocytes
Grk2	-1.45054	1.75976e-05	0.0392791	-4.89132	Classical monocytes
Nr4a1	-1.44029	4.64982e-05	0.0392791	-4.58053	Classical monocytes
Mob1a	-1.32258	4.04313e-05	0.0392791	-4.62551	Classical monocytes
Rap1a	-1.22773	1.70611e-05	0.0392791	-4.90116	Classical monocytes
Mast4	4.35468	5.28363e-05	0.0392791	4.6026	Classical monocytes
Gimap3	4.69399	4.99547e-05	0.0392791	4.6039	Classical monocytes
Saa3	4.71267	2.45461e-05	0.0392791	4.8581	Classical monocytes
Mrvi1	4.72569	5.34454e-05	0.0392791	4.55004	Classical monocytes
Cd5l	4.96309	4.08342e-05	0.0392791	4.92461	Classical monocytes
Actr2	-1.23156	8.56005e-05	0.0592104	-4.38296	Classical monocytes
Map2k3	-2.0221	0.000112895	0.0708365	-4.29261	Classical monocytes
mt-Atp8	1.1236	0.000114457	0.0708365	4.28812	Classical monocytes
Capzb	-1.21229	0.000147318	0.0866155	-4.20525	Classical monocytes
Fyb2	4.09903	0.000168913	0.0945833	4.27477	Classical monocytes
Stk40	-1.7426	0.000177305	0.0947697	-4.14411	Classical monocytes
Cyba	-1.51735	4.51526e-06	0.0188246	-5.321	Non-classical monocytes
Gdpd3	2.8614	4.80261e-06	0.0188246	5.30161	Non-classical monocytes
Gtf2h5	-3.45158	4.29027e-06	0.0188246	-5.35916	Non-classical monocytes
Gimap8	5.27347	4.43935e-05	0.0443078	4.64296	Non-classical monocytes
Grk2	-1.38088	3.82847e-05	0.0443078	-4.64304	Non-classical monocytes
Hoxd3	4.91345	1.79357e-05	0.0443078	5.12329	Non-classical monocytes
Ptpn6	-1.50539	4.20783e-05	0.0443078	-4.61267	Non-classical monocytes
Shroom2	3.62701	3.84108e-05	0.0443078	4.79587	Non-classical monocytes
Vasp	-1.41532	3.49704e-05	0.0443078	-4.67209	Non-classical monocytes
Zdhhc6	-2.93524	2.5398e-05	0.0443078	-4.77443	Non-classical monocytes
Zeb2	-1.44706	4.52159e-05	0.0443078	-4.58954	Non-classical monocytes
Zmiz2	-3.16129	2.23728e-05	0.0443078	-4.81489	Non-classical monocytes
Ppl	4.04527	6.01534e-05	0.0508059	4.6388	Non-classical monocytes
Tln1	-1.17693	6.04884e-05	0.0508059	-4.49563	Non-classical monocytes
Cd3g	6.35429	6.58959e-05	0.051658	4.56504	Non-classical monocytes
Efhd2	-2.0523	7.40107e-05	0.0543933	-4.43025	Non-classical monocytes
Aff3	4.35369	0.000133162	0.0615554	4.29116	Non-classical monocytes
Calm1	-1.01915	0.000167512	0.0615554	-4.16289	Non-classical monocytes
Cd72	-3.62144	0.000125319	0.0615554	-4.2584	Non-classical monocytes
Cpsf3	-2.33385	0.000151263	0.0615554	-4.19654	Non-classical monocytes
Dennd5b	3.62201	0.000147224	0.0615554	4.28805	Non-classical monocytes
Fancd2	4.49019	0.000164221	0.0615554	4.21987	Non-classical monocytes
Foxn3	-1.74814	0.000164888	0.0615554	-4.1681	Non-classical monocytes
Fth1	-1.41612	0.000127246	0.0615554	-4.25339	Non-classical monocytes
Fzd10	4.24117	0.000105493	0.0615554	4.81182	Non-classical monocytes
Itga6	2.9059	0.000129487	0.0615554	4.24766	Non-classical monocytes
Mab21l3	4.22351	0.000165144	0.0615554	4.30199	Non-classical monocytes
Nr1h3	-3.13356	0.000143352	0.0615554	-4.23864	Non-classical monocytes
Psmd4	-2.35978	0.000117261	0.0615554	-4.28019	Non-classical monocytes
Ranbp2	-2.41453	0.00012499	0.0615554	-4.25926	Non-classical monocytes
Sra1	-1.94625	0.000120784	0.0615554	-4.27049	Non-classical monocytes
Ushbp1	4.39628	0.000104102	0.0615554	4.46713	Non-classical monocytes
Mar9	4.10616	0.000192247	0.0685039	4.22881	Non-classical monocytes
Arhgap8	3.66326	0.000205514	0.0710777	4.24312	Non-classical monocytes
Bend5	4.91345	0.000258981	0.0765639	4.15874	Non-classical monocytes
Cox7a2l	-1.64919	0.000262531	0.0765639	-4.01369	Non-classical monocytes
Lpin3	3.92792	0.000263981	0.0765639	4.11579	Non-classical monocytes
Ly9	-2.05789	0.000247556	0.0765639	-4.03329	Non-classical monocytes
Rhobtb3	4.24117	0.000266955	0.0765639	4.09571	Non-classical monocytes
Slc6a6	-2.63416	0.000253389	0.0765639	-4.02552	Non-classical monocytes
Tm9sf3	-1.91295	0.000264948	0.0765639	-4.01063	Non-classical monocytes
Rap1a	-0.97267	0.000274725	0.0769164	-3.99852	Non-classical monocytes
Afg3l1	-3.08282	0.000293684	0.0784872	-3.98634	Non-classical monocytes
Crppa	3.51542	0.000290285	0.0784872	4.03753	Non-classical monocytes
Gucy1a1	4.24117	0.000308788	0.0787393	4.11378	Non-classical monocytes
Impa1	-2.44731	0.000314716	0.0787393	-3.95299	Non-classical monocytes
Pfkl	-2.68953	0.000308828	0.0787393	-3.95933	Non-classical monocytes
Atp6v0d1	-1.41253	0.000329143	0.0806332	-3.93794	Non-classical monocytes
Adipor2	-2.50564	0.000359917	0.0863728	-3.90786	Non-classical monocytes
AU021092	5.21702	0.000367382	0.0864009	4.0306	Non-classical monocytes
Gdpd3	3.19788	2.57892e-06	0.0303256	5.49674	M2
Cyba	-1.69154	4.76635e-06	0.0213857	-5.30399	PAMM1a
Faf1	-3.08582	6.24032e-06	0.0213857	-5.24006	PAMM1a
Ndufs6	-3.42545	4.41033e-06	0.0213857	-5.35039	PAMM1a
Polr2a	-2.90519	9.09331e-06	0.0213857	-5.12011	PAMM1a
Srsf2	-3.28873	7.60399e-06	0.0213857	-5.17714	PAMM1a
Nsd1	-3.01168	1.23428e-05	0.0241897	-5.00386	PAMM1a
Wfdc17	-2.26578	1.45545e-05	0.0244494	-4.95161	PAMM1a
Calm3	-2.97819	1.84096e-05	0.0265291	-4.87698	PAMM1a
Cox5b	-2.41264	2.30789e-05	0.0265291	-4.80499	PAMM1a
Eif4a1	-3.27342	3.10403e-05	0.0265291	-4.71029	PAMM1a
Fam20c	-3.22346	3.15525e-05	0.0265291	-4.70505	PAMM1a
Ndufs8	-2.84204	3.15849e-05	0.0265291	-4.70472	PAMM1a
Rgl1	-3.59423	2.77041e-05	0.0265291	-4.74667	PAMM1a
Sod2	-2.33165	2.46026e-05	0.0265291	-4.78459	PAMM1a
Ccl6	-1.76795	4.38455e-05	0.027436	-4.59944	PAMM1a
Cnot2	-2.93053	4.55039e-05	0.027436	-4.60234	PAMM1a
Nub1	-2.62324	4.5481e-05	0.027436	-4.60251	PAMM1a
Ostf1	-2.63605	4.07901e-05	0.027436	-4.62267	PAMM1a
Vps35l	-3.35003	4.15028e-05	0.027436	-4.63221	PAMM1a
Zrsr1	3.84003	4.66638e-05	0.027436	4.57939	PAMM1a
Dpp7	-3.27341	6.25092e-05	0.0350022	-4.51381	PAMM1a
Adprh	-3.04749	6.88327e-05	0.0367911	-4.45378	PAMM1a
Gapvd1	-2.71666	8.70575e-05	0.0409484	-4.39058	PAMM1a
Klrk1	5.00433	8.33157e-05	0.0409484	4.41901	PAMM1a
Pheta1	4.6761	8.56905e-05	0.0409484	4.56031	PAMM1a
Ostm1	-3.08347	9.78983e-05	0.0442764	-4.35202	PAMM1a
Aste1	3.96234	0.000121636	0.0529748	4.30722	PAMM1a
Shroom2	3.96234	0.00013051	0.0548095	4.36612	PAMM1a
Actr2	-1.74994	0.00014911	0.0561908	-4.20127	PAMM1a
Calm1	-1.32043	0.000155639	0.0561908	-4.18714	PAMM1a
Ctsk	-3.45814	0.000158086	0.0561908	-4.19362	PAMM1a
Fth1	-1.31088	0.00016247	0.0561908	-4.17298	PAMM1a
Lsm14a	-2.28074	0.000144408	0.0561908	-4.21181	PAMM1a
Ppp4r2	-2.10171	0.00014615	0.0561908	-4.20787	PAMM1a
Ccdc68	4.63738	0.000182749	0.0577637	4.21299	PAMM1a
Ccl7	-2.71247	0.00019158	0.0577637	-4.14144	PAMM1a
Chpt1	-3.42962	0.000190817	0.0577637	-4.13097	PAMM1a
Ndufa13	-3.18453	0.000179965	0.0577637	-4.13919	PAMM1a
Txnl4a	-2.93855	0.000179729	0.0577637	-4.13962	PAMM1a
Ctsz	-1.54126	0.000204545	0.058714	-4.09677	PAMM1a
Fan1	3.96234	0.000209711	0.058714	4.13634	PAMM1a
Lysmd2	4.83857	0.000206569	0.058714	4.14151	PAMM1a
Grrp1	4.36861	0.000241343	0.0659988	4.14781	PAMM1a
Arpc4	-2.97938	0.000257675	0.0688636	-4.01993	PAMM1a
Ankmy2	2.84989	0.000277981	0.0704779	4.01574	PAMM1a
Ankrd13a	-2.43577	0.000346039	0.0704779	-3.9211	PAMM1a
Arrdc4	-3.09763	0.000366899	0.0704779	-3.90139	PAMM1a
Ccl2	-1.98762	0.000415052	0.0704779	-3.85974	PAMM1a
Cd33	-2.94536	0.000378934	0.0704779	-3.8905	PAMM1a
Elmo1	-2.22987	0.000357311	0.0704779	-3.91031	PAMM1a
Gdpd3	3.79571	6.1877e-06	0.0724087	5.22189	PAMM2
Stoml2	-3.68869	1.23154e-05	0.0724087	-5.02324	PAMM2
Atp6v0c	-1.94938	7.72383e-08	0.000376866	-6.59436	Neutrophils
Grina	-1.80318	9.61475e-08	0.000376866	-6.52564	Neutrophils
Itgam	-2.3976	8.16242e-08	0.000376866	-6.57702	Neutrophils
Cap1	-1.78132	2.57721e-07	0.000485957	-6.2169	Neutrophils
Cd9	-2.10949	1.86596e-07	0.000485957	-6.31792	Neutrophils
Hcar2	-2.39617	4.17338e-07	0.000485957	-6.06623	Neutrophils
Map1lc3b	-2.17529	4.57426e-07	0.000485957	-6.03757	Neutrophils
Plek	-1.92253	3.23092e-07	0.000485957	-6.14622	Neutrophils
Tlr4	-2.83583	5.37243e-07	0.000485957	-5.98731	Neutrophils
Tmem189	-2.29634	3.78946e-07	0.000485957	-6.09639	Neutrophils
Trem1	-3.81209	3.42622e-07	0.000485957	-6.22865	Neutrophils
Tyrobp	-1.90775	5.24675e-07	0.000485957	-5.99471	Neutrophils
Vsir	-2.26338	3.67685e-07	0.000485957	-6.10581	Neutrophils
Gdpd3	3.88238	6.30187e-07	0.000529312	5.93746	Neutrophils
Tiparp	-2.12615	1.00827e-06	0.000790417	-5.79059	Neutrophils
Ptpn6	-2.17976	1.13453e-06	0.00080576	-5.75371	Neutrophils
Rnf149	-2.21209	1.16489e-06	0.00080576	-5.74546	Neutrophils
Msrb1	-1.83485	1.45391e-06	0.000949808	-5.67615	Neutrophils
Cmtm6	-2.28078	1.65394e-06	0.000972086	-5.63583	Neutrophils
Hipk1	-2.9831	1.73602e-06	0.000972086	-5.62068	Neutrophils
Rab7	-1.89985	1.59193e-06	0.000972086	-5.64779	Neutrophils
Iqsec1	-2.5859	2.01184e-06	0.000985717	-5.57452	Neutrophils
Mcl1	-2.00268	2.00287e-06	0.000985717	-5.57592	Neutrophils
Plgrkt	-2.34747	1.85859e-06	0.000985717	-5.59932	Neutrophils
Atp6v0d1	-2.16382	2.23531e-06	0.0010514	-5.54154	Neutrophils
Ddx5	-2.08181	2.43975e-06	0.00110342	-5.51413	Neutrophils
Snx18	-2.79719	2.9181e-06	0.00127089	-5.45802	Neutrophils
Arpc5	-1.87296	3.15884e-06	0.0013266	-5.43316	Neutrophils
Dusp1	-2.03079	3.33064e-06	0.00135052	-5.41654	Neutrophils
Tut7	-2.07187	3.65518e-06	0.00143271	-5.38737	Neutrophils
Smox	-3.1011	3.95243e-06	0.00145239	-5.36282	Neutrophils
Taldo1	-2.33803	3.91544e-06	0.00145239	-5.36578	Neutrophils
Txnip	-2.12865	4.09514e-06	0.00145923	-5.35168	Neutrophils
Slfn2	-2.08144	4.47601e-06	0.00154804	-5.32375	Neutrophils
Picalm	-1.90668	5.34954e-06	0.00179	-5.2677	Neutrophils
Zyx	-1.95079	5.48005e-06	0.00179	-5.26011	Neutrophils
Csf3r	-1.97326	5.99328e-06	0.00190473	-5.23194	Neutrophils
Adipor1	-1.95196	6.36804e-06	0.00196635	-5.21284	Neutrophils
Cd14	-1.98678	6.52161e-06	0.00196635	-5.20533	Neutrophils
Oga	-2.61111	6.75575e-06	0.00197506	-5.19422	Neutrophils
S100a8	-2.64599	6.88643e-06	0.00197506	-5.18818	Neutrophils
Btg2	-1.64648	9.28881e-06	0.00198738	-5.09377	Neutrophils
C5ar1	-1.93789	9.02722e-06	0.00198738	-5.10279	Neutrophils
Cdk2ap2	-2.20201	8.50933e-06	0.00198738	-5.12144	Neutrophils
Cstdc4	-3.98037	8.78136e-06	0.00198738	-5.34401	Neutrophils
Ctsd	-1.80463	8.758e-06	0.00198738	-5.11235	Neutrophils
Gadd45b	-2.17106	8.95264e-06	0.00198738	-5.10541	Neutrophils
Glrx	-2.25718	7.17201e-06	0.00198738	-5.17538	Neutrophils
Hilpda	-2.85086	8.85454e-06	0.00198738	-5.10889	Neutrophils
Lcp1	-1.58169	9.29549e-06	0.00198738	-5.09354	Neutrophils
Cst3	2.30179	1.09345e-08	0.000128579	7.21148	T cells
Gdpd3	5.05785	1.27868e-07	0.000751801	6.43626	T cells
Cd180	4.54056	5.06945e-07	0.00198705	6.00545	T cells
Cd74	3.65675	6.76857e-07	0.00198979	5.91513	T cells
Tlr2	3.57522	1.79262e-06	0.00421588	5.61063	T cells
Cdc42ep2	4.74391	2.78199e-06	0.0048359	5.6069	T cells
Mpeg1	3.73759	2.87875e-06	0.0048359	5.46227	T cells
Clec4e	4.30542	5.24954e-06	0.00685882	5.27363	T cells
H2-Aa	3.72523	4.85133e-06	0.00685882	5.29844	T cells
Clec4a3	4.7287	6.68455e-06	0.00767567	5.19756	T cells
H2-Eb1	4.13098	7.18023e-06	0.00767567	5.17502	T cells
Tlr9	4.56472	1.3539e-05	0.0132671	4.97455	T cells
BC028528	4.6726	2.37741e-05	0.0215046	4.79552	T cells
Treml4	4.12729	2.65049e-05	0.0220063	4.76081	T cells
Yipf3	-2.81821	2.80717e-05	0.0220063	-4.74245	T cells
Clec12a	3.84052	3.48777e-05	0.0241251	4.67294	T cells
Il18	4.74676	3.4818e-05	0.0241251	4.68909	T cells
Trem3	4.2175	4.07005e-05	0.0265887	4.68981	T cells
Prkcd	2.06729	4.54309e-05	0.0281169	4.58801	T cells
Milr1	4.56254	4.95626e-05	0.0285441	4.57458	T cells
Plxnb2	3.46542	5.09759e-05	0.0285441	4.5509	T cells
H2-DMb1	3.11942	5.8993e-05	0.0315317	4.51787	T cells
Il1b	3.48031	7.97112e-05	0.0407532	4.40615	T cells
Hcar2	2.87585	9.2184e-05	0.0433597	4.35882	T cells
Tbc1d8	4.13606	9.04021e-05	0.0433597	4.39199	T cells
Fam171a2	4.38012	0.000117392	0.0530926	4.44648	T cells
Adam15	3.71688	0.000133946	0.0583358	4.23654	T cells
Ciita	4.1018	0.000151597	0.0594208	4.21995	T cells
Lst1	2.47657	0.000150844	0.0594208	4.19746	T cells
Sh2b2	3.16216	0.000148946	0.0594208	4.20163	T cells
Cd24a	2.96981	0.000170449	0.0626347	4.15715	T cells
Cybb	3.20596	0.000168627	0.0626347	4.1607	T cells
Sirpa	2.40794	0.000179842	0.0640838	4.13941	T cells
Slc15a3	2.4746	0.000192913	0.0667196	4.11619	T cells
Cebpb	2.44604	0.000206553	0.0693958	4.09353	T cells
Fcrl5	4.38012	0.000235474	0.0760587	4.26085	T cells
Lrrc25	3.2104	0.000245617	0.0760587	4.03591	T cells
Ugcg	-1.4953	0.000245789	0.0760587	-4.03568	T cells
Pid1	3.03389	0.00026735	0.0806094	4.00762	T cells
C5ar1	2.58256	0.000288157	0.0826448	3.98255	T cells
H2-Ab1	2.61251	0.000286919	0.0826448	3.98399	T cells
Fcgr4	3.76581	0.000297202	0.0832095	3.97219	T cells
Ifitm6	3.87633	0.000314649	0.0860455	3.95306	T cells
Cd14	2.60042	0.000323062	0.0863384	3.9442	T cells
Lsr	2.99817	0.000343712	0.0898158	3.94354	T cells
Aimp2	-2.57265	0.000359973	0.089887	-3.9175	T cells
Atp2c2	4.13224	0.000389849	0.089887	4.00878	T cells
Cd300a	2.57778	0.00038184	0.089887	3.88792	T cells
Fam189a2	4.13224	0.000385542	0.089887	3.93849	T cells
Greb1	4.41666	0.000381426	0.089887	3.94224	T cells
Gdpd3	5.09691	5.95356e-07	0.00540915	5.95522	Natural killer cells
Ptp4a3	-1.58803	9.20002e-07	0.00540915	-5.81923	Natural killer cells
Coro2a	3.9995	2.0347e-06	0.00797534	5.57098	Natural killer cells
Tnfsf4	5.29567	4.06653e-06	0.0119546	6.16194	Natural killer cells
Rasgrp2	3.64016	1.52585e-05	0.035885	4.97375	Natural killer cells
Esyt1	-1.20342	2.59943e-05	0.0509445	-4.76702	Natural killer cells
Ero1l	-1.33894	4.63677e-05	0.0617174	-4.59623	Natural killer cells
Mzb1	-4.17635	4.72368e-05	0.0617174	-4.70045	Natural killer cells
Trem3	4.64069	4.57534e-05	0.0617174	4.65073	Natural killer cells
Zfp513	-2.87362	5.89067e-05	0.0692684	-4.5042	Natural killer cells
Gzma	-1.74412	7.97035e-05	0.085203	-4.41952	Natural killer cells
Mrc1	-3.09445	9.88982e-07	0.00387648	-5.79663	HBC
mt-Atp8	1.28126	8.46204e-07	0.00387648	5.84536	HBC
Phlda2	1.60247	5.28579e-07	0.00387648	5.99239	HBC
Dab2	-1.87597	4.7669e-06	0.0056054	-5.30396	HBC
Fcgrt	-2.93683	3.03104e-06	0.0056054	-5.49411	HBC
Gas6	-3.88613	4.761e-06	0.0056054	-5.37369	HBC
Maf	-2.17061	4.19727e-06	0.0056054	-5.34395	HBC
Sfmbt1	-3.82086	4.70784e-06	0.0056054	-5.30788	HBC
Snx2	-1.40184	3.61366e-06	0.0056054	-5.39095	HBC
Tmem8	-2.66312	2.84561e-06	0.0056054	-5.48941	HBC
mt-Nd2	1.23685	6.87846e-06	0.00735307	5.18855	HBC
Sin3b	1.22531	8.22197e-06	0.00805685	5.13229	HBC
Coro1a	-1.78644	1.11949e-05	0.00991286	-5.03476	HBC
Ehd4	-1.55861	1.1802e-05	0.00991286	-5.01804	HBC
Rab3il1	-1.77602	1.36339e-05	0.0106881	-4.99069	HBC
Fcrls	-2.69936	1.61308e-05	0.0118551	-4.93682	HBC
Stab1	-3.12492	1.97757e-05	0.013679	-4.87144	HBC
Plac1	1.52387	2.29124e-05	0.0149682	4.80729	HBC
Hmgn5	1.43587	3.58075e-05	0.0200505	4.68002	HBC
Tmsb10	1.66903	3.48605e-05	0.0200505	4.6731	HBC
Tnfrsf11a	-2.1754	3.53457e-05	0.0200505	-4.66867	HBC
Ptpn18	-1.89751	3.95094e-05	0.0211178	-4.63292	HBC
Dse	-2.12199	4.28991e-05	0.0219326	-4.60646	HBC
Anxa7	1.23392	7.25578e-05	0.0355503	4.43669	HBC
Klhl13	1.45814	8.92511e-05	0.0391239	4.42651	HBC
Mbnl3	1.1506	8.98329e-05	0.0391239	4.38027	HBC
Mertk	-2.788	8.84529e-05	0.0391239	-4.38536	HBC
Gjb5	1.46632	0.000101669	0.0426974	4.39873	HBC
Fermt3	-2.24629	0.000113146	0.043961	-4.29189	HBC
Igfbp4	-2.05894	0.000114083	0.043961	-4.30161	HBC
Ndufb5	1.09866	0.000115893	0.043961	4.28403	HBC
Otulinl	-1.83328	0.000141871	0.0510181	-4.21765	HBC
Pde10a	2.6434	0.000143175	0.0510181	4.26654	HBC
C3ar1	-2.64455	0.000162698	0.0516566	-4.17251	HBC
Ehbp1l1	-1.55471	0.000162814	0.0516566	-4.17228	HBC
Hexa	-1.41259	0.000175764	0.0516566	-4.147	HBC
Kcnab2	-2.10273	0.000176819	0.0516566	-4.14502	HBC
Mageb16	1.70793	0.000182706	0.0516566	4.48736	HBC
Plxnb2	-1.59373	0.000158326	0.0516566	-4.1815	HBC
S100a9	2.93973	0.000184504	0.0516566	4.13095	HBC
Stard8	-2.92901	0.000171463	0.0516566	-4.19152	HBC
Tbrg1	1.17566	0.000166624	0.0516566	4.16464	HBC
Pf4	-4.34383	0.000201306	0.0526034	-4.12479	HBC
Plpp1	1.8988	0.000193471	0.0526034	4.15064	HBC
Tle5	-1.3954	0.000200985	0.0526034	-4.1026	HBC
Etv5	-1.92251	0.000213318	0.0545306	-4.08283	HBC
Blk	4.74302	0.000229867	0.0575108	4.1185	HBC
Gdpd3	2.71303	0.000253374	0.0608045	4.02554	HBC
Naga	-3.09191	0.000252442	0.0608045	-4.02677	HBC
Aftph	-1.96332	0.000281902	0.0649977	-3.98989	HBC
