# Supplementary material for: Single-cell RNA sequencing of leukocytes at the maternal-fetal interface in physiological and pathological Nodal-deficient pregnancies
Source: Front Immunol. 2026 Apr 16;17:1611813. doi: 10.3389/fimmu.2026.1611813 (PMC13130886; doi:10.3389/fimmu.2026.1611813)
Supplement: Supplementary file 5 [file Table4.xlsx]

## Sheet: Classical monocytes
pathway	pval	padj	log2err	ES	NES	size	leadingEdge
GOBP_COMPLEMENT_ACTIVATION	1.1484e-06	9.27124e-05	0.643552	0.635225	2.4372	35	Cd5l C1s1 Igkc Trbc2 C1qa Iglc2 Cd55 Igha C6 C1qc Iglc1 C1qb C4b C4bp Cfi Ighm Ighg3
GOBP_EMBRYONIC_SKELETAL_SYSTEM_MORPHOGENESIS	4.80622e-07	4.679e-05	0.659444	0.54801	2.35918	56	Hoxd9 Hoxd3 Hoxb2 Hoxb5 Grhl2 Hoxd10 Col11a1 Hyal1 Sox11 Prrx1 Hoxa9 Hoxb8 Hoxb7 Hoxb6 Hoxd4 Nog Tfap2a Hoxb3 Bmp4 Tulp3 Pdgfra Mdfi Chst11 Zeb1 Pax5 Osr2 Megf8 Ctnnb1 Bmp7
GOBP_EMBRYONIC_SKELETAL_SYSTEM_DEVELOPMENT	9.55692e-08	1.52266e-05	0.704976	0.506642	2.31629	77	Hoxd9 Wnt5a Hoxd3 Hoxb2 Hoxb5 Grhl2 Hoxd10 Col1a1 Col11a1 Fgf9 Hyal1 Etl4 Sox11 Prrx1 Hoxa9 Hoxb8 Pcsk5 Hand2 Hoxb7 Hoxb6 Hoxd4 Nog Ednra Tfap2a Hoxb3 Bmp4 Tulp3 Pdgfra Mdfi Mks1 Chst11 Zeb1 Pax5 Osr2 Megf8 Ctnnb1 Bmp7
GOBP_REGULATION_OF_ANIMAL_ORGAN_MORPHOGENESIS	4.61521e-07	4.5601e-05	0.674963	0.475879	2.21792	85	Wnt5a Ror1 Msx1 Snai2 Prickle1 Vangl1 Sapcd2 Rspo3 Pax8 Robo1 Fgf2 Ror2 Sfrp1 Wt1 Znrf3 Cd34 Wnt4 Spry1 Hoxb7 Ahi1 Fgf1 Nog Apcdd1 Celsr1 Edn1 Pdgfa Pax2 Bmp4 Fzd3 Gpc4 Mks1 Smo Ptk7 Robo2 Ctnnb1 Bmp7 Wnt7a Gpc6 Sfrp2 Dvl2 Csf1 Bmp2 Nphp3 Celsr2 Fzd6 Tacstd2 Hoxa11 Ryk Sulf1 Dact1 Fzd2 Fzd1
GOBP_POSITIVE_REGULATION_OF_ANIMAL_ORGAN_MORPHOGENESIS	8.8356e-05	0.00289563	0.538434	0.681021	2.20096	18	Wnt5a Robo1 Fgf2 Cd34 Wnt4 Spry1 Fgf1 Edn1 Bmp4 Robo2 Ctnnb1 Csf1 Bmp2
GOBP_MALE_GENITALIA_DEVELOPMENT	0.00014682	0.00426292	0.518848	0.751245	2.18023	12	Hoxa13 Sycp2 Ror2 Srd5a1 Wt1 Pdgfra Ctnnb1 Asb1
GOBP_EMBRYONIC_ORGAN_MORPHOGENESIS	5.67845e-09	1.50365e-06	0.761461	0.408203	2.13246	176	Dlx5 Bbs4 Hoxd9 Dlx6 Wnt5a Ndrg4 Msx1 Hoxd3 Spry2 Hoxb2 Hoxb5 Stra6 Grhl2 Gata4 Hoxd10 Mical2 Pax8 Efemp1 Col11a1 Ror2 Fgf9 Hyal1 Sox11 Prrx1 Ntn1 Sox17 Gata2 Hoxa9 Hoxb8 Atp8a2 Sufu Hand2 Pls1 Mkks Hoxb7 Ahi1 Kcnq1 Sox18 Hoxb6 Hoxd4 Asb2 Ovol2 Nog Ednra Edn1 Tfap2a Hoxb3 Pax2 Bmp4 Fzd3 Tulp3 Myo6 Pdgfra Fbn2 Mdfi Aplnr Myo3b Chst11 Smo Zeb1 Ptk7 Pax5 Aldh1a3 Osr2 Frzb Cep290 Megf8 Stil Ctnnb1 Bm…
GOBP_METANEPHRIC_NEPHRON_DEVELOPMENT	8.40866e-05	0.00280346	0.538434	0.606689	2.13226	25	Pax8 Irx2 Wt1 Sall1 Cd34 Wnt4 Irx1 Pax2 Bmp4 Pdgfra Kif26b Smo Ctnnb1 Hes5 Pkd2
GOBP_PHAGOCYTOSIS_RECOGNITION	0.000170374	0.00470301	0.518848	0.621013	2.13153	22	Igkc Trbc2 Pear1 Iglc2 Igha Spon2 Iglc1 C4b C4bp Jmjd6 Lbp Ighm Ighg3 Tulp1 Trbc1 Iglc3 Mfge8
GOBP_APPENDAGE_MORPHOGENESIS	6.84446e-07	6.09836e-05	0.659444	0.446024	2.12149	98	Dlx5 Hoxd9 Dlx6 Wnt5a Msx1 Hoxa13 Grhl2 Hoxd10 Aff3 Hoxa10 Ror2 Fgf9 Intu Sox11 Plxna2 Zbtb16 Prrx1 Sall1 Sall4 Pcsk5 Hand2 Sox4 Nog Col3a1 Sema3c Tfap2a Bmp4 Zfp219 Tulp3 Fbn2 Mks1 Chst11 Osr2 Acd Megf8 Crabp2 Ctnnb1 Msx2 Zfp358 Bmp7 Wnt7a Sfrp2
GOBP_COLLAGEN_FIBRIL_ORGANIZATION	7.34694e-05	0.00253316	0.538434	0.520726	2.11071	42	Adamts3 Adamts2 Col14a1 Col1a1 Col11a1 Fkbp10 Loxl2 Col5a2 Bmp1 Tll1 Col3a1 Dpt P3h4 Aebp1 Fmod Adamts14 Loxl1 Ddr2 Sfrp2 Col5a1 Col5a3 Serpinf2 Serpinh1
GOBP_REGULATION_OF_ANIMAL_ORGAN_FORMATION	0.000517923	0.0102962	0.477271	0.66595	2.10235	16	Wnt5a Robo1 Fgf2 Wt1 Spry1 Fgf1 Bmp4 Robo2 Ctnnb1 Bmp7 Bmp2 Hoxa11 Sulf1
GOBP_CGMP_METABOLIC_PROCESS	0.00027683	0.00671287	0.498493	0.789126	2.09724	9	Gucy1b1 Npr2 Rora Npr1 Pde9a Pde2a Gucy1a1 Pde5a
GOBP_FORELIMB_MORPHOGENESIS	0.000317436	0.00724631	0.498493	0.608727	2.08936	22	Hoxd9 Msx1 Hoxa13 Hoxd10 Zbtb16 Tfap2a Osr2 Crabp2 Ctnnb1 Msx2 Zfp358 Wnt7a
GOBP_EMBRYONIC_FORELIMB_MORPHOGENESIS	0.000381538	0.00844744	0.498493	0.645274	2.08543	18	Hoxd9 Msx1 Hoxa13 Tfap2a Osr2 Crabp2 Ctnnb1 Msx2 Zfp358 Wnt7a
GOBP_HUMORAL_IMMUNE_RESPONSE_MEDIATED_BY_CIRCULATING_IMMUNOGLOBULIN	0.000113731	0.00350187	0.538434	0.551004	2.08423	34	C1s1 Fcer2a Igkc Trbc2 C1qa Iglc2 Cd55 Igha C6 C1qc Iglc1 C1qb C4b C4bp Cd81 Cfi Ighm Ighg3
GOBP_SENSORY_ORGAN_MORPHOGENESIS	9.66036e-08	1.52266e-05	0.704976	0.406932	2.08055	151	Dlx5 Bbs4 Dlx6 Wnt5a Msx1 Spry2 Stra6 Pax8 Efemp1 Col11a1 Fgf2 Slc1a1 Tspan12 Ror2 Fat1 Fgf9 Intu Shroom2 Sox11 Rom1 Prrx1 Fjx1 Fasl Ntn1 Col5a2 Gata2 Dscam Prom1 Atp8a2 Gngt1 Pls1 Ahi1 Kcnq1 Nectin3 Nog Ednra Edn1 Tfap2a Pax2 Bmp4 Obsl1 Ntrk2 Tenm3 Fzd3 Ptprm Aqp5 Myo6 Jag1 Fbn2 Zhx2 Gdf11 Myo3b Zeb1 Ptk7 Aldh1a3 Osr2 Frzb Cep290 Thy1 Ctnnb1 Stau2 Tulp1 Bmp7 Rdh13 Col5a1 Dvl2 Slc44a4
GOBP_DIGESTIVE_TRACT_MORPHOGENESIS	0.000272857	0.00666535	0.498493	0.55044	2.06485	33	Wnt5a Hoxa13 Stra6 Egfr Gata4 Ephb3 Sox11 Sfrp1 Sox17 Ahi1 Ovol2 Bmp4 Pdgfra Ctnnb1 Sfrp2 Acvr2b
GOBP_DIGESTIVE_SYSTEM_DEVELOPMENT	6.73432e-06	0.000377807	0.610527	0.441868	2.05941	85	Wnt5a Hoxa13 Stra6 Egfr Gata4 Ephb3 Klf5 Fgf9 Sox11 Sfrp1 Sall1 Sox17 Ednrb Pcsk5 Ahi1 Kcnq1 Ovol2 Col3a1 Bmp4 Hip1r Kit Clmp Pdgfra Smo Megf8 Ctnnb1 Yipf6 Sfrp2 Acvr2b Yap1 Tyms Pyy Nphp3 Cobl Src Tgfb3 Fgfr2 Dact1 Dchs1 Hnf1b Insr Gli3 Rarres2
GOBP_EAR_DEVELOPMENT	7.53306e-07	6.56169e-05	0.659444	0.41507	2.05555	120	Dlx5 Dlx6 Wnt5a Ror1 Msx1 Spry2 Hoxa13 Stra6 Atp8b1 Pax8 Col11a1 Ror2 Fgf9 Shroom2 Prrx1 Ntn1 Gata2 Jag2 Atp8a2 Lgr5 Hey2 Pls1 Ahi1 Kcnq1 Hpca Nog Ednra Ift27 Esrp1 Edn1 Pdgfa Tfap2a Pax2 Bmp4 Fzd3 Myo6 Jag1 Mks1 Myo3b Slc17a8 Zeb1 Ptk7 Aldh1a3 Osr2 Mycl Frzb Cep290 Hes5 Ift88 Dvl2 Slc44a4
GOBP_CARDIAC_RIGHT_VENTRICLE_MORPHOGENESIS	0.000646851	0.0118949	0.477271	0.662449	2.05143	15	Gata4 Hand2 Hey2 Sox4 Sema3c Bmp4 Ppp1r13l Jag1 Isl1
GOBP_MEIOSIS_II_CELL_CYCLE_PROCESS	0.000528805	0.0104026	0.477271	0.771234	2.04968	9	Sgo2a Hormad2 Bub1b Sgo1 Rec8 Bub1
GOBP_CELL_AGGREGATION	0.000814895	0.0142338	0.477271	0.703314	2.04113	12	Col11a1 Ltf Ror2 Barx2 Bmp1 Ccn2 Bmpr1b Wnt7a
GOBP_HOMOPHILIC_CELL_ADHESION_VIA_PLASMA_MEMBRANE_ADHESION_MOLECULES	7.99727e-05	0.00271302	0.538434	0.467178	2.03618	62	Ptprr Pcdh17 Robo1 Pcdh1 Fat1 Dsg2 Amigo2 Dscam Cdh17 Cdh16 Nectin3 Cdh13 Clstn3 Tro Celsr1 Obsl1 Pcdhgc3 Tenm3 Ptprm Pcdh19 Cdh24 Pcdh12 Cdhr2 Robo2 Nectin2 Palld Fat4 Robo4 Igsf11 Esam Cdh11
GOBP_CALCIUM_INDEPENDENT_CELL_CELL_ADHESION_VIA_PLASMA_MEMBRANE_CELL_ADHESION_MOLECULES	0.000846997	0.014564	0.477271	0.669115	2.02771	14	Cx3cl1 Cldn7 Cldn8 Cldn6 Cldn15 Cldn3 Cldn1 Cldn5 Bmp2 Cldn11 Cldn2
GOBP_REGULATION_OF_VACUOLE_ORGANIZATION	4.80283e-05	0.00181684	0.557332	-0.518241	-2.05033	47	Rab1b Atg2a Scarb2 Sh3glb1 Pip4k2b Rab3gap2 Ralb Becn1 Ehmt2 Snx18 Anxa2 Lrrk2 Chmp4b Smcr8 Pink1 Adprh Grn Pip4k2a Phf23 Pikfyve Rnf5 Nupr1 Pip4k2c
GOBP_ARP2_3_COMPLEX_MEDIATED_ACTIN_NUCLEATION	9.8574e-05	0.00310072	0.538434	-0.557018	-2.05333	34	Actr2 Washc1 Arpc1b Arpc2 Brk1 Was Arpc5 Arpc5l Actr3 Gmfg Arpc4
GOBP_TUMOR_NECROSIS_FACTOR_MEDIATED_SIGNALING_PATHWAY	1.87454e-05	0.000855823	0.57561	-0.460279	-2.0565	78	Tnfrsf1a Rela Sppl2a Tnfrsf1b Sharpin Otulin Txndc17 Lims1 Nfkbia Cdip1 Hipk1 Ptk2b Adam17 Jak2 Ube2k Hspa1b Hspa1a Tnf Birc3 Ripk1 Tnfsf13b Ikbkb Casp4 Tnfrsf11a Eif5a Naip2 Tmsb4x Pycard Traf6 Cpne1 Apoa1 Ilk Laptm5 Traf1 Tnfaip3 Birc2 Pias4 Rraga Tnfrsf14 Stat1 Traf3 Spata2 Actn4 Nkiras2
GOBP_SELECTIVE_AUTOPHAGY	4.35413e-05	0.00172046	0.557332	-0.473869	-2.06129	67	Mapk3 Lgals8 Atg2a Atg2b Nod2 Map1lc3b Aup1 Lrba Rb1cc1 Rnf213 Becn1 Vps13c Rab7 Sptlc2 Ripk2 Cdc37 Atg13 Wdfy3 Atg4b Pink1 Nod1 Htra2 Slc25a5 Retreg3 Sqstm1 Adrb2 Htt Huwe1 Wdr81 Ufl1 Vdac1 Tex264 Tomm7 Wipi2
GOBP_POSITIVE_REGULATION_OF_INTERFERON_BETA_PRODUCTION	5.94336e-05	0.00215	0.557332	-0.549188	-2.07031	37	Tlr2 Oas2 Irf5 Irf7 Irf3 Trim56 Tomm70a Ripk2 Ifih1 Oas3 Polr3c Tlr8 Riok3 Tlr3 Oas1a Flot1 Tlr9 Isg15 Tlr7 Polr3d Ddx3x Hsp90aa1 Oas1g Irf1 Polr3a
GOBP_RESPONSE_TO_DSRNA	4.47349e-05	0.00174203	0.557332	-0.557161	-2.0819	36	Mapk3 Nod2 Nfkbia Ralb Peli1 Card9 Irf3 Ripk2 Ifih1 Rftn1 Npm1 Nfkb1 Riok3 Tlr3 Flot1 Colec12 Mul1 Ifit1 Pmaip1 Mapk1 Pde12
GOBP_INTERLEUKIN_12_PRODUCTION	2.11849e-05	0.00093496	0.57561	-0.504121	-2.08379	54	Tlr2 Rela Irf5 Plcg2 Nod2 H2-D1 Plcb1 Thbs1 Jak3 Ripk2 Mefv Il16 Nfkb1 Tlr8 Tlr3 Scimp Traf6 Cd47 Mdk Tlr9 Laptm5 Il12b Hspd1 Mapk14 Cmklr1
GOBP_CELLULAR_RESPONSE_TO_MOLECULE_OF_BACTERIAL_ORIGIN	2.43619e-08	5.20243e-06	0.733762	-0.414863	-2.08912	169	Map2k3 Bcl10 Tgfb1 Nlrp3 Tlr2 Lyn Mapk3 Irak2 Rhoa Rela Irak1 Cdk19 Vim Plcg2 Zc3h12a Tnfrsf1b Cebpb Ccr5 Myd88 Nod2 Cd14 Cd80 Hck Nfkbia Scarb1 Cd68 Spi1 Upf1 Rara Tnip1 Ass1 Irf3 Jak2 Sirpa Ly96 Ptafr Pf4 Cd86 Akt1 Tnf Trib1 Ticam2 Ccl2 Chmp5 Ripk2 Bcr Ppard Capn2 Nfkbib Zfp36 Tspo Nfkb1 Il18 Mef2c Pira2 Pde4b Scimp Litaf Pycard Traf6 Cxcl2 Lilra6 Plscr3
GOBP_NEGATIVE_REGULATION_OF_REGULATED_SECRETORY_PATHWAY	0.000211073	0.00545822	0.518848	-0.648936	-2.094	20	Rap1a Nckap1l Spi1 Rap1b Rabgef1 Bcr Cd300a Ccr2 Ceacam1
GOBP_POSITIVE_REGULATION_OF_TYPE_I_INTERFERON_PRODUCTION	1.23069e-05	0.000617209	0.593325	-0.508611	-2.10636	55	Tlr2 Oas2 Irf5 Irak1 Irf7 Plcg2 Myd88 Cd14 G3bp1 Irf3 Trim56 Tomm70a Ripk2 Ifih1 Oas3 Polr3c Tlr8 Riok3 Tlr3 Oas1a Flot1 Tlr9 Isg15 Hspd1 Tlr7 Polr3d Ddx3x Stat1 Hsp90aa1 Oas1g Irf1 Polr3a Pqbp1
GOBP_VACUOLAR_TRANSPORT	1.05514e-07	1.55733e-05	0.704976	-0.432203	-2.11008	138	Ankfy1 Lrp1 Hgsnat Kif13a Chmp2a Scarb2 Als2 Atp6v0d1 Psap Vps13a Snx16 Mgrn1 Becn1 Gnptab Ndfip2 Arsb Vps13c Rab7 Hspa8 M6pr Hspa1a Tmem50a Chmp5 Snf8 Lrrk2 Lamp1 Dennd3 Atp13a2 Chmp4b Chmp3 Tsg101 Rhob Ap3m1 Vps35 Tgfbrap1 Pink1 Vps37c Ptpn23 Lyst Nagpa Ap3b1 Grn Laptm5 Mon1b Vps28 Npc1 Adrb2 Sort1 Hmgxb4 Chmp2b Clec16a Vps41 Vps33a Use1 Sorl1 Trak1 Leprot Stx8 Scyl2 Vps54 Bin1 Plekhm1 Epg5 Vps…
GOBP_MEMBRANE_DOCKING	5.83791e-06	0.000331398	0.610527	-0.484951	-2.12062	69	Stx6 Ahcyl1 Chp1 Stx11 Msn Rab8a Calm1 Mospd3 Rab10 Vamp3 Ralb Psen2 Plek Vapb Rab7 Esyt1 Pdzd8 Pacs2 Stx16 Snx3 Rab8b Stx7 Ezr Ctbp2 Atp2a2 Stx4a Vmp1 Vamp8
GOBP_DNA_TEMPLATED_TRANSCRIPTION_ELONGATION	3.02024e-06	0.000190419	0.627257	-0.484887	-2.12156	71	Adrm1 Axin1 Nelfb Elp2 Tsfm Larp7 Nelfa Polr1e Cdk12 Supt4a Zfp326 Eloa Ell Supt16 Ccnt1 Scaf8 Nelfe Cdk9 Ccnt2 Elof1 Gtf2f1 Thoc5 Elob Ctdp1 Tcerg1 Rnf168 Pcid2 Ercc6 Htatsf1 Paf1 Brd4 Eny2 Leo1 Nelfcd Cdk13
GOBP_LYSOSOMAL_TRANSPORT	6.90902e-07	6.09836e-05	0.659444	-0.452256	-2.13138	108	Ankfy1 Lrp1 Hgsnat Kif13a Chmp2a Scarb2 Als2 Psap Snx16 Mgrn1 Gnptab Arsb Rab7 Hspa8 M6pr Hspa1a Chmp5 Lrrk2 Lamp1 Dennd3 Atp13a2 Chmp4b Chmp3 Tsg101 Rhob Ap3m1 Vps35 Tgfbrap1 Pink1 Lyst Nagpa Ap3b1 Grn Laptm5 Npc1 Adrb2 Sort1 Hmgxb4 Chmp2b Clec16a Vps41 Vps33a Use1 Sorl1 Trak1 Stx8 Scyl2 Vps54 Bin1 Plekhm1 Epg5 Vps51 Arl8b Ubxn6 Snx27
GOBP_RESPONSE_TO_TYPE_I_INTERFERON	5.85704e-06	0.000331398	0.610527	-0.512297	-2.13894	57	Stat2 Oas2 Irak1 Irf7 Hsp90ab1 Ifitm3 Myd88 Ifnar1 Ifitm2 Jak1 Adar Irf3 Ptpn1 Trim56 Ube2k Ythdf3 Cdc37 Sp100 Oas3 Fadd Ptpn6 Tyk2 Oas1a Smpd1 Ifnar2 Samhd1 Isg15 Mul1 Ifit1 Ifitm1 Lsm14a Usp18 Stat1 Oas1g Ttll12 Ythdf2
GOBP_INTERFERON_BETA_PRODUCTION	7.08945e-06	0.000391102	0.610527	-0.520891	-2.14149	53	Tlr2 Oas2 Irf5 Irf7 Rel Rnf216 Irf3 Sirpa Trim56 Tomm70a Ripk2 Ifih1 Oas3 Polr3c Tlr8 Riok3 Tlr3 Oas1a Flot1 Pycard Tlr9 Relb Isg15 Tlr7 Polr3d Pirb Ddx3x Hsp90aa1 Traf3 Oas1g Yy1 Irf1
GOBP_CYTOSOLIC_TRANSPORT	5.85781e-08	1.10796e-05	0.719513	-0.435219	-2.14818	149	Stx6 Actr2 Sys1 Ankfy1 Coro1a Washc1 Mapk3 Snx2 Rab29 Rab9 Cln5 Msn Kif5b Vps13a Vps26a Vamp3 Snx16 Becn1 Flna Spag9 Washc2 Vps13c Plekhj1 Map2k1 Rab7 Trappc10 Vps29 Stx16 Snf8 Eps15 Lrrk2 Snx3 Rab6a Lamp1 Dop1b Ezr Chmp3 Tbc1d5 Vps35 Rab14 Ptpn23 Mon2 Eipr1 Cltc Gga1 Tbc1d23 Rab21 Snx5 Laptm5 Ykt6 Tmed9 Pip4k2a Rnf126 Rdx Sort1 Pikfyve Dctn1 Wdr81 Dennd5a Coro7 Dnajc13 Ric1 Eea1 Mapk1 Sorl1
GOBP_TOLL_LIKE_RECEPTOR_SIGNALING_PATHWAY	4.56948e-07	4.5601e-05	0.674963	-0.456489	-2.15134	108	Ninj1 Bcl10 Tlr2 Lyn Irak2 Mapkapk2 Cyba Irak1 Irf7 Plcg2 Myd88 Nod2 Cd14 Nfkbia Tnip1 Gramd4 Peli1 Irf3 Ly96 Tnf Birc3 Ticam2 Wdfy1 Treml4 Ripk2 Cd300lf Rftn1 Cd300a Map3k7 Rtn4 Pik3ap1 Tlr8 Pira2 Unc93b1 Tlr3 Scimp Oas1a Flot1 Traf6 Lilra6 Colec12 Tlr9 Ctss Ap3b1 Tnfaip3 Hspd1 Birc2 Tlr7 Lrrc14 Ifi35 Ddx3x Pja2 Mapkapk3 Traf3 Oas1g Smpdl3b Irf1 Rsad2 Irak4 Otud4 Epg5
GOBP_LIPOPOLYSACCHARIDE_MEDIATED_SIGNALING_PATHWAY	2.85496e-06	0.000185294	0.627257	-0.522775	-2.18269	57	Bcl10 Tgfb1 Tlr2 Lyn Mapk3 Irak2 Irak1 Plcg2 Myd88 Cd14 Hck Nfkbia Scarb1 Spi1 Irf3 Ly96 Ptafr Akt1 Tnf Trib1 Ccl2 Ripk2 Il18 Pira2 Scimp Traf6 Lilra6 Ccl3 Il1b
GOBP_GOLGI_VESICLE_TRANSPORT	5.05563e-12	5.57805e-09	0.887075	-0.41447	-2.21093	267	Stx6 Sys1 Ankfy1 Sar1a Rab1b Rack1 Trappc2l Scap Snx2 Rabif Rab29 Gosr2 Copz1 Kif13a Arf3 Rab2a Rab8a Vps35l Vps13a Ier3ip1 Arf5 Cog4 Lman2 Rab10 Uvrag Vamp3 Golph3 Golga4 Kdelr2 Arfgap2 Copa Vapb Mppe1 Yipf4 Vps13c Copg2 Trappc10 Sar1b Ticam2 Trappc4 Tapbp Sec24b Bcap31 Tmem115 Eps15 Lrrk2 Snx3 Csnk1d Rab8b Cyth3 Rab6a Cog8 Lamp1 Exoc6b Sec23b Golga7 Rab1a Dop1b Vamp4 Scamp3 Rnf139 Tmed2 Scamp1 …
GOBP_PROTON_TRANSMEMBRANE_TRANSPORT	9.37261e-08	1.52266e-05	0.704976	-0.47749	-2.21179	99	Slc25a3 Atp5d Cox7a2l Ucp2 Uqcrh Atp6v1c1 Chp1 Atp6v0d1 Slc15a3 Atp7a Tcirg1 Atp5l Atp1a3 Surf1 Cox17 Cox4i1 Slc9a1 Atp1a1 Atp5k Rnasek Uqcr10 Park7 Atp5b Atp6v1f Atp6v0e Atp5j2 Atp6v1a Ndufs7 Atp6v1g1 Slc30a5 Stoml2 Atp6v0c Ppif Nnt Atp6v1h Cox6a1 Tmsb4x Clcn4 Slc9a9 Uqcrc1 Sphk2 Uqcrfs1 Slc25a5 Atp6v1b2
GOBP_PATTERN_RECOGNITION_RECEPTOR_SIGNALING_PATHWAY	1.55053e-09	4.66568e-07	0.788187	-0.452053	-2.23727	155	Ninj1 Bcl10 Nop53 Tlr2 Lyn Irak2 Rela Mapkapk2 Clec4e Cyba Irak1 Irf7 Plcg2 Myd88 Nod2 Slc15a3 Zdhhc5 Cd14 Otulin Nfkbia Tnip1 Gramd4 Peli1 Irf3 Ly96 Oasl1 Hspa1b Hspa1a Tnf Birc3 Ticam2 Ddx60 Wdfy1 Treml4 Ripk2 Cd300lf Ifih1 Rftn1 Cd300a Oas3 Map3k7 Rtn4 Pik3ap1 Tlr8 Pira2 Riok3 Unc93b1 Nod1 Tlr3 Scimp Alpk1 Oas1a Flot1 Traf6 Lilra6 Colec12 Tlr9 Ctss Tifa Ap3b1 Trim25 Tnfaip3 Hspd1 Birc2 Tlr7 Er…
GOBP_ENDOPLASMIC_RETICULUM_TO_GOLGI_VESICLE_MEDIATED_TRANSPORT	2.26649e-08	5.00138e-06	0.733762	-0.469931	-2.24068	116	Sar1a Rab1b Trappc2l Scap Rab29 Gosr2 Rab2a Ier3ip1 Lman2 Kdelr2 Copa Vapb Mppe1 Yipf4 Copg2 Sar1b Ticam2 Trappc4 Sec24b Bcap31 Lrrk2 Csnk1d Sec23b Rab1a Vamp4 Rnf139 Tmed2 Tfg Cope Trappc12 Trappc6b Tmed7 Arf4 Sec23ip Mia2 Ykt6 Atl2 Tmed9 Golga2 Arcn1 Sec13 Bcap29 Cog3 Tmed5 Tex261 Nrbp1 Copb1 Hyou1 Cnih4 Use1 Insig1 Sorl1 Tmed3 Tmed10 Trappc1 Trappc11 Tbc1d20 Ppp6c Yif1b Sec24d Trappc6a Bet1 Se…
GOBP_NEUTROPHIL_ACTIVATION_INVOLVED_IN_IMMUNE_RESPONSE	1.39592e-05	0.000679824	0.593325	-0.705533	-2.27663	20	Itgb2 Tyrobp Fcer1g Myd88 Itgam Spi1 Ptafr Bcr Pira2 Vamp8 Lilra6 Cd177
GOBP_POSITIVE_REGULATION_OF_TUMOR_NECROSIS_FACTOR_SUPERFAMILY_CYTOKINE_PRODUCTION	3.06374e-08	6.17116e-06	0.719513	-0.502107	-2.29628	92	Bcl10 Tlr2 Mapkapk2 Oas2 Cyba Tyrobp Plcg2 Myd88 Nod2 Cd14 Sash3 Thbs1 Ptprj Card9 Arhgef2 Jak2 Ly96 Ptafr Pf4 Cd86 Frmd8 Ripk2 Lrrk2 Ifih1 Adam8 Ripk1 Oas3 Mmp8 Fadd Ccr2 Pira2 Nod1 Tlr3 Sphk2 Spn Oas1a Pycard Lilra6 Ifngr1 Psen1 Tlr9 Ptprc Ccl3 Cybb

## Sheet: Non-classical monocytes
pathway	pval	padj	log2err	ES	NES	size	leadingEdge
GOBP_REGULATION_OF_ANIMAL_ORGAN_MORPHOGENESIS	1.09157e-08	1.49006e-06	0.74774	0.510794	2.38367	85	Hoxb7 Nkd1 Sulf1 Pax2 Nog Wnt5a Spry1 Msx1 Ptk7 Sfrp2 Dab2 Ror1 Fzd3 Smo Celsr1 Edn1 Gpc4 Dact1 Fgf2 Ahi1 Sox9 Ror2 Snai2 Csf1 Robo2 Apcdd1 Wnt11 Bmp2 Znrf3 Sfrp1 Bmp7 Fzd2 Rspo3 Wnt4 Wnt7a Gpc6 Ryk Tnfrsf11b Wt1 Sapcd2 Fgf1 Fzd6
GOBP_OLFACTORY_BULB_INTERNEURON_DIFFERENTIATION	1.85333e-05	0.000693997	0.57561	0.844417	2.20798	9	Wnt5a Dlx5 Slit1 Atf5 Robo2 Slit2 Sall1
GOBP_NEURON_PROJECTION_GUIDANCE	3.31034e-09	5.34499e-07	0.774939	0.433232	2.19968	144	Crppa Erbb2 Nog Kalrn Epha1 Wnt5a Robo4 Etv1 Dlx5 Prkcq Sema5a Sema7a Chn1 Lhx2 Nfib Slit1 Ntn5 Fzd3 Smo Edn1 Fez1 Chl1 Lama5 Palld Bmpr1b Unc5a Ptprm Megf8 Ephb4 Sema4c Plxna2 Tmeff1 Robo2 Reln Nrcam Cxcl12 Cntn1 Sema3b Slit2 Ephb3 Flrt2 Epha2 Ephb6 Isl1 Efna4 Dpysl5 Sema6b Flrt3 Arhgef25 Ncam1 Ece1 Nova2 Dscam Unc5b Nrp2 Tubb2b Bmp7 Tubb3 Crmp1 Ophn1 Ephb2 Gli3 Ptk2 Ryk Kif5c Notch1 Lama1 Sema3…
GOBP_HOMOPHILIC_CELL_ADHESION_VIA_PLASMA_MEMBRANE_ADHESION_MOLECULES	2.94215e-06	0.00016647	0.627257	0.496565	2.17875	62	Robo4 Cdhr5 Ptprg Clstn1 Pcdh7 Celsr1 Cdh16 Pcdhgc3 Cdh2 Cdh11 Dchs1 Palld Pcdh19 Sdk2 Clstn3 Ptprm Nectin3 Fat4 Amigo2 Robo2 Pcdh12 Esam Cdh17 Cdhr2 Cdh1 Dscam
GOBP_POSITIVE_REGULATION_OF_ANIMAL_ORGAN_MORPHOGENESIS	0.000138607	0.00324232	0.518848	0.676559	2.176	18	Wnt5a Spry1 Edn1 Fgf2 Sox9 Csf1 Robo2 Wnt11 Bmp2 Wnt4 Fgf1
GOBP_EMBRYONIC_ORGAN_MORPHOGENESIS	1.13035e-09	2.13797e-07	0.788187	0.409846	2.16799	176	Hoxd3 Hoxb7 Hoxb5 Pax2 Nog Wnt5a Spry2 Hoxd9 Msx1 Satb2 Ptk7 Fbn1 Dlx5 Osr2 Hoxd4 Tbx3 Bbs4 Dlx6 Sox17 Grhl2 Fzd3 Smo Gata4 Edn1 Pax5 Hnf1b Hoxb8 Kcnq1 Tfap2a Megf8 Hoxd10 Tgfb3 Ovol2 Ahi1 Sox9 Hoxb2 Ror2 Ndrg4 Hyal1 Hoxa9 Tulp3 Efemp1 Stil Epha2 Pdgfra Wnt11 Ift140 Foxf1 Aldh1a3 Bbs5 Frzb Cep290 Ift172 Phactr4 Bmp7 Fzd2 Chst11 Ephb2 Gli3 Hpn Ift57 Fgf9 Sox11 Notch1 Asb2 Aplnr Lrig1 Slc44a4 Tead2…
GOBP_NEPHRON_MORPHOGENESIS	1.85555e-05	0.000693997	0.57561	0.499701	2.13921	54	Hoxd11 Hoxb7 Pax2 Nog Kif26b Wnk4 Smo Hnf1b Lama5 Dchs1 Fgf2 Ahi1 Sox9 Fmn1 Wnt11 Bmp2 Sall1 Irx1 Bmp7 Wnt4 Gli3 Irx3 Wt1 Fgf1 Hes5 Npnt Irx2 Pkd2
GOBP_PATTERN_SPECIFICATION_PROCESS	5.43908e-11	1.50028e-08	0.851339	0.378459	2.13196	268	Hoxd3 Hoxd11 Hoxb7 Hoxb5 Emx2 Lrp2 Pax2 Nog Meox2 Wnt5a Hoxd9 Spry1 Apc2 Msx1 Satb2 Ripply3 Lef1 Sfrp2 Hoxd4 Tbx3 Zbtb16 Lhx2 Hey1 Dzip1l Bbs4 Sox17 Smo Gata4 Wnt7b Edn1 Stc1 Hnf1b Hoxb8 Gas8 Gdf11 Dchs1 Intu Bmpr1b Hoxa10 Chrd Cobl Tctn1 Megf8 Hoxd10 Pcsk5 Fgf2 Ovol2 Ahi1 Hoxb2 Meis2 Ror2 Ndrg4 Plxna2 Fst Hoxa9 Robo2 Reln Tulp3 Stil Hey2 Isl1 Wnt11 Ift140 Foxf1 Bmp2 Bicc1 Bbs5 Tmem107 Hoxd8 Ift1…
GOBP_EMBRYONIC_SKELETAL_SYSTEM_MORPHOGENESIS	9.54758e-06	0.000416542	0.593325	0.492999	2.11967	56	Hoxd3 Hoxb7 Hoxb5 Nog Hoxd9 Satb2 Osr2 Hoxd4 Grhl2 Pax5 Hoxb8 Tfap2a Megf8 Hoxd10 Tgfb3 Hoxb2 Hyal1 Hoxa9 Tulp3 Pdgfra Ift140 Bmp7 Chst11 Gli3 Sox11
GOBP_REGULATION_OF_ANIMAL_ORGAN_FORMATION	0.000239794	0.00489434	0.518848	0.674025	2.11934	16	Sulf1 Wnt5a Spry1 Fgf2 Robo2 Wnt11 Bmp2 Bmp7 Wt1 Fgf1
GOBP_NEGATIVE_REGULATION_OF_FIBROBLAST_GROWTH_FACTOR_RECEPTOR_SIGNALING_PATHWAY	0.000927334	0.0136421	0.477271	0.689413	2.10027	14	Sulf1 Wnt5a Spry2 Spry1 Apln Spry4 Fgf2
GOBP_EMBRYONIC_SKELETAL_SYSTEM_DEVELOPMENT	2.71794e-06	0.000156459	0.627257	0.461249	2.09572	77	Hoxd3 Hoxb7 Hoxb5 Sulf1 Nog Wnt5a Hoxd9 Satb2 Osr2 Hoxd4 Grhl2 Pax5 Hoxb8 Tfap2a Megf8 Hoxd10 Tgfb3 Pcsk5 Hoxb2 Hyal1 Hoxa9 Tulp3 Pdgfra Wnt11 Ift140 Bmp7 Chst11 Gli3 Fgf9 Sox11
GOBP_MESONEPHRIC_TUBULE_MORPHOGENESIS	7.52322e-05	0.00200015	0.538434	0.507938	2.08088	44	Hoxd11 Hoxb7 Pax2 Nog Kif26b Smo Hnf1b Lama5 Dchs1 Fgf2 Sox9 Fmn1 Wnt11 Bmp2 Sall1 Wnt4 Gli3 Wt1 Fgf1
GOBP_KIDNEY_MORPHOGENESIS	2.15199e-05	0.000787082	0.57561	0.468541	2.07896	65	Hoxd11 Hoxb7 Pax2 Nog Gcnt4 Kif26b Wnk4 Smo Wnt7b Hnf1b Lama5 Dchs1 Fgf2 Ahi1 Sox9 Fmn1 Wnt11 Bmp2 Sall1 Irx1 Bmp7 Wnt4 Gli3 Wwtr1 Irx3 Wt1 Fgf1 Hes5 Npnt Irx2 Pkd2
GOBP_OLFACTORY_BULB_INTERNEURON_DEVELOPMENT	0.00023494	0.00483014	0.518848	0.851894	2.06677	7	Wnt5a Slit1 Atf5 Robo2 Slit2
GOBP_PHOTORECEPTOR_CELL_OUTER_SEGMENT_ORGANIZATION	0.00023494	0.00483014	0.518848	0.851672	2.06623	7	Bbs4 Rom1 Ahi1 Ift140
GOBP_MESONEPHROS_DEVELOPMENT	1.43261e-05	0.000564515	0.593325	0.464726	2.06417	66	Hoxd11 Hoxb7 Pax2 Nog Spry1 Osr2 Zbtb16 Kif26b Smo Hnf1b Gdf11 Lama5 Dchs1 Fgf2 Sox9 Fmn1 Robo2 Slit2 Wnt11 Bmp2 Sall1 Sfrp1 Bmp7 Wnt4 Gli3 Sdc4 Smad1 Wt1
GOBP_SENSORY_ORGAN_MORPHOGENESIS	4.14217e-08	4.15473e-06	0.719513	0.401482	2.06399	151	Shroom2 Fjx1 Tspan12 Pax2 Nog Wnt5a Spry2 Msx1 Ptk7 Fbn1 Dlx5 Osr2 Fasl Tbx3 Bbs4 Dlx6 Fzd3 Prom1 Edn1 Gngt1 Kcnq1 Gdf11 Intu Tfap2a Rom1 Sdk2 Ift122 Col5a1 Ptprm Bcar3 Nectin3 Fgf2 Ahi1 Ntrk2 Sox9 Ror2 Slc1a1 Tsku Efemp1 Epha2 Aldh1a3 Frzb Cep290 Ift172 Tulp1 Phactr4 Rpgrip1l Dscam Bmp7 Col5a2 Fzd2 Ephb2 Gli3 Hpn Fgf9 Sox11
GOBP_RETINA_LAYER_FORMATION	0.000952776	0.0138929	0.477271	0.657448	2.06172	15	Fjx1 Tspan12 Prom1 Tfap2a Sdk2 Ptprm Ahi1 Slc1a1 Dscam Atp8a2
GOBP_REGIONALIZATION	1.7899e-08	2.19429e-06	0.733762	0.376155	2.05576	205	Hoxd3 Hoxd11 Hoxb7 Hoxb5 Emx2 Lrp2 Pax2 Nog Meox2 Wnt5a Hoxd9 Spry1 Msx1 Lef1 Sfrp2 Hoxd4 Tbx3 Zbtb16 Lhx2 Hey1 Dzip1l Sox17 Smo Gata4 Wnt7b Edn1 Hnf1b Hoxb8 Gdf11 Intu Bmpr1b Hoxa10 Chrd Cobl Tctn1 Megf8 Hoxd10 Pcsk5 Fgf2 Ovol2 Ahi1 Hoxb2 Ror2 Plxna2 Hoxa9 Robo2 Reln Tulp3 Hey2 Isl1 Wnt11 Ift140 Foxf1 Bmp2 Tmem107 Hoxd8 Ift172 Bhlhe41 Nbl1 Mns1 Irx1 Rpgrip1l Foxa1 Sfrp1 Nrp2 Gli3 Aurka Wnt7a Ift…
GOBP_MALE_GENITALIA_DEVELOPMENT	0.000745044	0.0117154	0.477271	0.713665	2.0475	12	Tbx3 Ror2 Pdgfra Sycp2 Srd5a1 Hoxa13 Wt1 Bmp6
GOBP_SPINAL_CORD_PATTERNING	0.000266246	0.00522314	0.498493	0.783036	2.04748	9	Smo Gdf11 Intu Chrd Reln Tulp3 Gli3 Dll4
GOBP_DORSAL_VENTRAL_PATTERN_FORMATION	8.74739e-05	0.00226202	0.538434	0.495772	2.04398	47	Hoxd11 Nog Lhx2 Smo Edn1 Intu Bmpr1b Chrd Tctn1 Ovol2 Hoxb2 Tulp3 Ift172 Nbl1 Foxa1 Sfrp1 Gli3 Wnt7a Axin2 Fbxl15 Mdfi Dll4
GOBP_REGULATION_OF_BRANCHING_INVOLVED_IN_URETERIC_BUD_MORPHOGENESIS	0.000820665	0.0124892	0.477271	0.726328	2.04377	11	Hoxb7 Pax2 Nog Smo Sox9
GOBP_REGULATION_OF_MORPHOGENESIS_OF_A_BRANCHING_STRUCTURE	0.000240281	0.00489434	0.518848	0.543562	2.03798	31	Hoxb7 Sulf1 Pax2 Nog Wnt5a Smo Sox9 Snai2 Mdk Sfrp1 Bmp7 Sirt6 Pdgfa Fgfr2 Btbd7 Bmp4 Tacstd2 Pax8
GOBP_REGULATION_OF_MRNA_METABOLIC_PROCESS	1.41207e-09	2.59663e-07	0.788187	-0.400732	-2.08014	246	Ddx5 Son Hnrnpk Smu1 Zfp36l2 Tnrc6b Zc3hav1 Cwc22 Srsf3 Mapk14 Prkcd Noct Akt1 Rbm7 Hspa8 Wtap Dcp1a Exosc5 Myd88 Mapkapk2 Nsrp1 Ikbke Slc11a1 Papola Rbm4 Larp4b Serbp1 Hnrnpu Srsf9 Tent5c Vim Iws1 Fus Rbm5 Pkp3 Ccnt1 Pabpc1 Srsf7 Csde1 Taf15 Zbtb7a Cnot6l Hnrnpa2b1 Hnrnpd Upf1 Celf1 Dhx9 Tent4a Cpsf6 Tnrc6c Exosc7 Paip1 Hnrnpa1 Cnot1 Ctr9 Btg2 Zfp36 Nudt21 Nup98 Celf2 Zc3h14 Tardbp Traf2 C1qbp R…
GOBP_RETROGRADE_VESICLE_MEDIATED_TRANSPORT_GOLGI_TO_ENDOPLASMIC_RETICULUM	6.73858e-06	0.000318639	0.610527	-0.532091	-2.08118	48	Arf5 Lman2 Arf4 Kdelr2 Tapbp Copa Use1 Bicd2 Rab6a Tmem115 Kdelr1 Cog3 Arcn1 Htt Golph3 Gbf1 Uvrag Scfd1 Copg2 Nbas Ergic1 Cog4 Rab33b Tmed10 Rer1 Cope Ergic2 Pitpnb Ergic3
GOBP_PROTEIN_LOCALIZATION_TO_MITOCHONDRION	3.97546e-07	2.92417e-05	0.674963	-0.452196	-2.08517	110	Vps11 Calm3 Leprot Tomm22 Hsp90aa1 Timm17a Akt1 Ube2j2 Ndufa13 Grpel1 Timm50 Timm44 Bbc3 Csnk2a2 Sh3glb1 Bax Fzd5 Dnaja1 Rac2 Atpif1 Timm10 Tomm34 Gsk3a Ubl5 Ap3b1 Hspa4 Timm13 Fis1 Bnip3l Parl Rala Chchd4 Tomm5 Aip Nmt1 Timm23 Timm22 Srebf2 Bcap31 Usp36 Rnf31 Mff Arih2 Fbxw7 Lrrk2 Timm9 Huwe1 Mtch2 Tomm7 Ube2d3 Grpel2 Timm10b Maip1 Dnajc19 Pitrm1 Pmpca Ddit3 Tspo Hps4
GOBP_REGULATION_OF_NUCLEAR_TRANSCRIBED_MRNA_CATABOLIC_PROCESS_DEADENYLATION_DEPENDENT_DECAY	7.04814e-05	0.00190444	0.538434	-0.647893	-2.08534	22	Zfp36l2 Tnrc6b Hnrnpu Pabpc1 Csde1 Hnrnpd Dhx9 Tent4a Tnrc6c Paip1 Cnot1 Zfp36 Cnot7 Tob1 Ybx1
GOBP_ENDOPLASMIC_RETICULUM_TO_GOLGI_VESICLE_MEDIATED_TRANSPORT	4.11797e-07	2.99571e-05	0.674963	-0.448463	-2.08884	116	Rab1a Lman2 Arf4 Trappc2l Tmed2 Gosr1 Sar1a Kdelr2 Gosr2 Tmed7 Trappc4 Copa Mia2 Vapb Use1 Sorl1 Rangrf Cul3 Rab1b Stx17 Sar1b Copb1 Sec13 Ticam2 Vamp4 Sec23ip Vcp Mia3 Kdelr1 Vamp7 Cog3 Sec16a Tfg Arcn1 Atl3 Yipf5 Cnih4 Trappc6b Rnf139 Gbf1 Bcap31 Rab2a Yipf4 Scfd1 Tbc1d20 Hyou1 Copg2 Atl2 Lrrk2 Ergic1 Whamm Trappc5 Spast Yif1a Tmed10 Mppe1 Tmed4 Cope Ykt6
GOBP_GOLGI_VESICLE_TRANSPORT	9.25622e-11	2.33467e-08	0.839089	-0.39921	-2.09157	267	Cyth3 Rab8a Golga7 Sys1 Rab1a Vps35l Arf5 Lman2 Arf4 Rack1 Trappc2l Tmed2 Stx6 Gosr1 Lamp1 Coro7 Sar1a Kdelr2 Gosr2 Rp2 Tmed7 Tapbp Trappc4 Laptm5 Copa Mia2 Arl1 Gga1 Vapb Golga5 Use1 Sorl1 Snx12 Rangrf Cul3 Rab1b Rab14 Stx17 Sar1b Copb1 Vti1b Sec13 Ticam2 Vamp4 Tbc1d14 Bicd2 Myo5a Surf4 Sec23ip Scamp2 Vcp Snx3 Mia3 Csk Ap1g2 Snx2 Rab6a Tmem115 Kdelr1 Arfgef2 Gak Rabep1 Rab10 Vps13c Vamp7 Cog3 Se…
GOBP_PROTEIN_LOCALIZATION_TO_ENDOPLASMIC_RETICULUM	4.96295e-06	0.000249583	0.610527	-0.518784	-2.09515	56	Ubl4a Tram1 Kdelr2 Get4 Srp9 Srp19 Ssr3 Sec62 Hspa5 Btf3 Sec63 Spcs1 Srp72 Mia3 Kdelr1 Edem1 Rab10 Sec16a Insig2 Gbf1 Rtn4 Bcap31 Ankrd13c Zfand2a Gpaa1 Srp14 Lrrk2 Tapt1 Chmp4b Sec61a1 Rer1
GOBP_REGULATION_OF_REACTIVE_OXYGEN_SPECIES_BIOSYNTHETIC_PROCESS	4.61724e-05	0.00140212	0.557332	-0.615972	-2.09673	27	Cyba Sod2 Rhoa Abcd2 Clcn3 Cflar Arg2 Plcg2 Fyn Ctns Cd36 Abcd1
GOBP_CALCIUM_ION_EXPORT	0.000101287	0.0025494	0.538434	-0.825137	-2.09777	9	Calm1 Calm3 Calm2 Slc8b1 Atp2b1
GOBP_NEGATIVE_REGULATION_OF_MRNA_CATABOLIC_PROCESS	1.25911e-05	0.000514934	0.593325	-0.531266	-2.10013	51	Mapk14 Noct Myd88 Mapkapk2 Ikbke Slc11a1 Larp4b Hnrnpu Tent5c Fus Pkp3 Pabpc1 Csde1 Taf15 Hnrnpd Dhx9 Tent4a Paip1 Zfp36 Tardbp Traf2 Thrap3 Fmr1 Apobec1 Ybx3 Larp1 Tob1 Nbas Ybx1
GOBP_CHAPERONE_MEDIATED_AUTOPHAGY	0.000167936	0.00376861	0.518848	-0.747383	-2.10215	13	Hsp90aa1 Atg5 Hspa8 Ctsa Plk3 Lamp2 Atp13a2 Eef1a1 Stub1
GOBP_NEGATIVE_REGULATION_OF_RNA_CATABOLIC_PROCESS	5.38471e-06	0.000266021	0.610527	-0.508193	-2.11743	63	Mapk14 Noct Slirp Myd88 Mapkapk2 Ikbke Slc11a1 Larp4b Hnrnpu Tent5c Fus Pkp3 Pabpc1 Tent2 Csde1 Taf15 Hnrnpd Dhx9 Tent4a Paip1 Zfp36 Tardbp Traf2 Thrap3 Fmr1 Apobec1 Ybx3 Nsun2 Larp1 Tob1 Lrpprc Nbas Ybx1
GOBP_NEGATIVE_REGULATION_OF_PROTEIN_CATABOLIC_PROCESS	5.46381e-07	3.84791e-05	0.659444	-0.473627	-2.11763	92	Flna Smarcc1 Rela Usp7 Hsp90ab1 Atraid Irak3 Furin Ric1 Pin1 Ctsa Usp25 Smad3 Sdcbp Hfe Fyn Csnk2a2 Ogt Atp13a2 Bag5 Azin1 Snx12 Snx3 Uchl5 Il10 Psen1 Dab2ip Usp14 Csnk2a1 Vps35 Cst3 Pml Pdcl3 Smad4 Wac Eif3h
GOBP_REGULATION_OF_DEPHOSPHORYLATION	2.53648e-07	2.03961e-05	0.674963	-0.461324	-2.12168	107	Calm1 Sema4d Iqgap1 Plek Tgfb1 Calm3 Bod1l Ripk3 Hsp90ab1 Csnk2b Ppia Chp1 Gsk3b Prkcd Calm2 Cd300a Pin1 Ppp2r5a Mtmr3 Ambra1 Ptprc Smad3 Smg7 Mtmr9 Nckap1l Ppp1r7 Gnai2 Sppl3 Ppp1r35 Pirb Ppp1r11 Ppp2r3c Ywhab Tsc1 Ppp1r9b Sympk Ppp1r15b Lgals3 Htt Tiprl Mef2c
GOBP_VACUOLAR_TRANSPORT	3.36551e-08	3.42764e-06	0.719513	-0.442332	-2.12569	138	Atp6v0d1 Psap Arl8b Vps11 Leprot Ncoa4 M6pr Lrp1 Hspa8 Lamp1 Zfyve16 Chmp1a Laptm5 Rab12 Lamp2 Atp13a2 Use1 Sorl1 Grn Plekhm1 Vti1b Mon1a Snx27 Lyst Vcp Ndfip2 Chmp3 Hgsnat Ap1g2 Epg5 Ap3b1 Ptpn23 Gak Hspa1a Vps13c Vamp7 Tmem50b Vps13a Vps35 Hgs Leprotl1 Tpcn2 Rbsn Tmem50a Arsb Ankfy1 Mon1b Ap3d1 Chmp6 Sort1 Becn1 Gcc2 Snf8 Vps41 Lrrk2 Adrb2 Vps51 Vps28 Mgrn1 Chmp2b Scarb2 Mvb12a Chmp4b Chmp2a Pi…
GOBP_INTERFERON_BETA_PRODUCTION	3.29944e-06	0.000185104	0.627257	-0.533979	-2.12808	53	Irf7 Oas2 Hsp90aa1 Tlr2 Ripk2 Tlr7 Tlr8 Rel Oas1g Traf3 Irf5 Ppm1b Oas3 Ifih1 Riok3 Relb Pycard Sirpa Ddx3x Pirb Dhx9 Dhx58 Rnf216 Yy1 Nmi Ptpn11 Nlrx1 Ticam1 Oas1a Tlr4
GOBP_NEGATIVE_REGULATION_OF_CELLULAR_PROTEIN_CATABOLIC_PROCESS	2.13064e-06	0.000127071	0.627257	-0.529519	-2.13851	56	Smarcc1 Usp7 Hsp90ab1 Atraid Furin Ric1 Usp25 Sdcbp Hfe Csnk2a2 Ogt Atp13a2 Bag5 Uchl5 Psen1 Dab2ip Usp14 Csnk2a1 Vps35 Pml Pdcl3 Wac Eif3h
GOBP_MRNA_METABOLIC_PROCESS	4.68884e-19	7.76003e-16	1.12391	-0.377401	-2.13917	600	Nr1h3 Cpsf3 Ddx5 Son Hnrnpk Smndc1 Ago1 Srrm2 Rnh1 Sf3b1 Etf1 Smu1 Atf4 Zfp36l2 Tnrc6b Snrpb2 Zc3hav1 Cwc22 Usp4 Aurkaip1 Snrpb Pus1 Srsf3 Eri1 Mapk14 Pnrc2 Prkcd Noct Prpf4b Akt1 Sf3b6 Rbm7 Cpsf2 Gpkow Hspa8 Wtap Dcp1a Hnrnpll Exosc5 Xrn2 Pparg Myd88 Mapkapk2 Dhx8 Taf6 Nsrp1 Ptbp3 Ikbke Slc11a1 Papola Rbm4 Pcbp2 Zfp830 Cwc15 Smg7 Rara Sf3a2 Alyref Larp4b Ptbp2 Serbp1 Prpf38b Hnrnpu Srsf9 Hspa1b …
GOBP_NEGATIVE_REGULATION_OF_UBIQUITIN_DEPENDENT_PROTEIN_CATABOLIC_PROCESS	1.46205e-05	0.000570158	0.593325	-0.591267	-2.13959	35	Smarcc1 Usp7 Hsp90ab1 Sdcbp Hfe Csnk2a2 Ogt Bag5 Uchl5 Psen1 Usp14 Csnk2a1 Pml Pdcl3 Wac Eif3h
GOBP_PROTON_TRANSMEMBRANE_TRANSPORT	3.72385e-07	2.80135e-05	0.674963	-0.475868	-2.16634	99	Cox7a2l Atp6v0d1 Atp6v1h Slc15a3 Atp6v1a Atp6v1g1 Ucp2 Cox17 Chp1 Clcn3 Atp1a1 Cox4i1 Slc25a3 Cox5a Atp6v0e Slc11a2 Rnasek Tmsb4x Atp5o Cyc1 Ctns Atp6v1b2 Atp6v1c1 Tcirg1 Atp1a3 Uqcr10 Atp5j2 Slc9a6 Atp5k Cox7b Ppif Atp5e Atp5c1 Atp7a Nnt Cox6b1 Slc15a4 Atp6v1f Uqcrc1 Slc36a1 Atp6v0c Slc17a5 Atp5l Atp5d Atp5a1 Cox6a1 Atp5b Slc33a1 Stoml2
GOBP_RNA_STABILIZATION	2.00607e-06	0.000122159	0.627257	-0.553193	-2.18681	51	Mapk14 Noct Myd88 Mapkapk2 Ikbke Slc11a1 Larp4b Hnrnpu Tent5c Fus Pabpc1 Tent2 Csde1 Taf15 Hnrnpd Dhx9 Tent4a Paip1 Zfp36 Tardbp Traf2 Thrap3 Apobec1 Ybx3 Nsun2 Larp1 Ybx1
GOBP_TOLL_LIKE_RECEPTOR_SIGNALING_PATHWAY	1.56747e-08	1.99551e-06	0.733762	-0.493425	-2.27411	108	Cyba Nr1h3 Smpdl3b Irf7 Ninj1 Lyn Unc93b1 Ubqln1 Irak3 Cd300a Otud4 Birc3 Bcl10 Pik3ap1 Plcg2 Tlr2 Myd88 Mapkapk2 Cd300lf Ripk2 Gps2 Tnip1 Tlr7 Tlr8 Mapkapk3 Oas1g Traf3 Havcr2 Irak2 Cd36 Hmgb1 Treml4 Ticam2 Ly96 Ddx3x Epg5 Tnip2 Pja2 Ap3b1 Ctss Dab2ip Irak4 Nfkbia Slc15a4 Irak1 Cd14 Gpr108 Rtn4
GOBP_PATTERN_RECOGNITION_RECEPTOR_SIGNALING_PATHWAY	1.48794e-10	3.3966e-08	0.826657	-0.46877	-2.29828	155	Cyba Nr1h3 Smpdl3b Irf7 Rela Ninj1 Lyn Unc93b1 Slc15a3 Ubqln1 Erbin Irak3 Nod1 Cd300a Otud4 Birc3 Bcl10 Pik3ap1 Clec4e Plcg2 Tlr2 Myd88 Mapkapk2 Cd300lf Ripk2 Gps2 Zdhhc5 Tnip1 Tlr7 Tlr8 Mapkapk3 Oas1g Traf3 Hspa1b Havcr2 Irak2 Cd36 Oas3 Hmgb1 Ifih1 Riok3 Treml4 Ticam2 Ly96 Ddx3x Epg5 Tnip2 Pja2 Ap3b1 Ctss Dab2ip Hspa1a Irak4 Otulin Alpk1 Nfkbia Slc15a4 C1qbp Irak1 Cd14 Oasl1 Sec14l1 Gpr108 Cyld …
GOBP_POSITIVE_REGULATION_OF_REACTIVE_OXYGEN_SPECIES_METABOLIC_PROCESS	4.62396e-08	4.50156e-06	0.719513	-0.586549	-2.3187	52	Cyba Itgb2 Sod2 Grb2 Tgfb1 Ripk3 Tyrobp Rnf41 Mapk14 Clcn3 Prkcd Plcg2 Nfe2l2 Fpr2 Cdkn1a Sod1 Cd36 Gnai2 Itgam Pdgfb Syk Ptk2b Pid1 Tgfbr2
GOBP_NEGATIVE_REGULATION_OF_MRNA_METABOLIC_PROCESS	2.33791e-08	2.71526e-06	0.733762	-0.539241	-2.33844	76	Hnrnpk Mapk14 Noct Myd88 Mapkapk2 Ikbke Slc11a1 Larp4b Hnrnpu Srsf9 Tent5c Fus Pkp3 Ccnt1 Pabpc1 Srsf7 Csde1 Taf15 Hnrnpa2b1 Hnrnpd Dhx9 Tent4a Paip1 Ctr9 Zfp36 Zc3h14 Tardbp Traf2 C1qbp Thrap3 Fmr1 Apobec1 Ptbp1 Ybx3 Rnps1 Larp1 Tob1 Nelfe Rbm42 Nbas Ybx1 Cdk9

## Sheet: Dendritic cells
pathway	pval	padj	log2err	ES	NES	size	leadingEdge
GOBP_HOMOPHILIC_CELL_ADHESION_VIA_PLASMA_MEMBRANE_ADHESION_MOLECULES	2.62625e-07	2.75964e-05	0.674963	0.524694	2.30006	62	Nectin3 Ptprm Ptprg Igsf11 Pcdhgc3 Ptprr Amigo2 Pcdh1 Tenm3 Dchs1 Robo2 Cdh17 Cdh16 Pcdh19 Robo4 Tro Cdh11 Clstn3 Mpzl2 Pvr Pcdh12 Robo1 Dscam Obsl1 Amigo1 Celsr2 Cdhr2 L1cam Cdh13 Sdk2 Cdh5 Cdh2
GOBP_ENDOCARDIAL_CUSHION_DEVELOPMENT	8.98581e-06	0.000571981	0.593325	0.566438	2.2305	40	Tmem100 Hey1 Snai2 Dchs1 Tbx3 Robo2 Hey2 Tbx2 Jag1 Foxf1 Msx2 Bmp7 Robo1 Bmp4 Sox9 Isl1 Msx1 Bmp2 Erbb3 Gata4 Mdm2 Tgfbr1 Nog
GOBP_PHAGOCYTOSIS_RECOGNITION	4.81253e-05	0.00213819	0.557332	0.652128	2.22506	22	Pear1 Trbc1 Ighg3 Spon2 Iglc3 Igkc Iglc2 C4bp Iglc1 Trbc2 Colec12 Jmjd6 Tulp1 Myo18a Mfge8
GOBP_ENDOCARDIAL_CUSHION_MORPHOGENESIS	2.25572e-05	0.00121405	0.57561	0.597024	2.22503	33	Tmem100 Hey1 Snai2 Dchs1 Tbx3 Robo2 Hey2 Tbx2 Msx2 Bmp7 Robo1 Bmp4 Sox9 Isl1 Msx1 Bmp2 Mdm2 Tgfbr1 Nog
GOBP_MESONEPHRIC_TUBULE_MORPHOGENESIS	2.04113e-05	0.00112603	0.57561	0.545884	2.21842	44	Lzts2 Hoxb7 Tacstd2 Hoxa11 Dchs1 Wnt4 Bcl2 Hnf1b Fgf1 Pax8 Cited1 Npnt Pbx1 Bmp4 Sox9 Fgf2 Kif26b Bmp2 Pax2 Gli3 Dlg1 Nog Lama5 Gzf1 Ctnnb1
GOBP_COLLAGEN_FIBRIL_ORGANIZATION	1.98073e-05	0.00110189	0.57561	0.553894	2.21382	42	Col5a2 Adamts14 Dpt Ddr2 Loxl1 Col11a1 Fkbp10 Mmp11 Col12a1 Col14a1 Col5a3 Aebp1 Atp7a Fmod Col5a1 Rb1 Tll1 P3h4 Loxl2 Nf1 Lum Tgfbr1 Col3a1 Adamts3
GOBP_EXTERNAL_ENCAPSULATING_STRUCTURE_ORGANIZATION	4.45212e-10	1.13358e-07	0.814036	0.416853	2.20675	189	Col5a2 Carmil2 Adamts14 Angptl7 Ctsk Mmp23 Adamtsl5 Dpt Lamb1 Mmp2 Plg Elane Ddr2 Col16a1 Mmp7 Sulf1 St7 Smoc1 Loxl1 Serpinb5 Col22a1 Col11a1 Mmp27 Myh11 Kazald1 Adamts15 Lamb2 Fkbp10 Col9a2 Mmp11 Smoc2 Col12a1 Col14a1 Wdr72 Adamts9 Npnt Foxf1 Thsd4 Col5a3 Elf3 Olfml2a Tmprss6 Adtrp Csgalnact1 Mmp8 Papln Ltbp3 Serac1 Fermt1 Nid2 Pdgfra Prdm5 Mmp9 Aebp1 Sox9 Exoc8 Qsox1 Spint1 Myo1e Atp7a Fmod Bmp…
GOBP_EYE_MORPHOGENESIS	1.85703e-07	2.15676e-05	0.690132	0.459815	2.19609	98	Col5a2 Nectin3 Ptprm Efemp1 Kdr Rom1 Tspan12 Fbn1 Fjx1 Tenm3 Slc1a1 Atp8a2 Prom1 Bcl2 Gngt1 Fzd5 Fasl Tbx2 Jag1 Prdm1 Shroom2 Bmp7 Bmp4 Ntrk2 Dscam Rpgrip1l Man2a1 Zhx2 Tfap2a Sox9 Mfap2 Wnt5a Fgf2 Sox11 Col5a1 Fbn2 Gdf11 Obsl1 Stra6 Pax2 Nf1 Gli3 Tsku Tulp1 Atf4 Aldh1a3 Sdk2
GOBP_NEPHRON_MORPHOGENESIS	2.60592e-05	0.0013373	0.57561	0.506763	2.16241	54	Lzts2 Hoxb7 Irx3 Tacstd2 Hoxa11 Dchs1 Wnt4 Bcl2 Hnf1b Fgf1 Pax8 Cited1 Npnt Pbx1 Bmp7 Bmp4 Sox9 Irx2 Fgf2 Kif26b Bmp2 Pax2 Gli3 Dlg1 Nog Lama5 Wnk4 Gzf1 Ctnnb1
GOBP_EMBRYONIC_FORELIMB_MORPHOGENESIS	0.000206939	0.00683842	0.518848	0.669706	2.15519	18	Hoxd9 Hoxa13 Hoxa11 Tbx3 Osr2 Msx2 Rpgrip1l Tfap2a Msx1 Wnt7a Rdh10 Ctnnb1 Zfp358 Runx2
GOBP_ENDOCARDIAL_CUSHION_FORMATION	0.000113883	0.00438315	0.538434	0.601897	2.13177	27	Tmem100 Snai2 Dchs1 Tbx3 Robo2 Hey2 Tbx2 Msx2 Bmp7 Robo1 Bmp4 Msx1 Bmp2 Tgfbr1 Nog
GOBP_EMBRYONIC_SKELETAL_SYSTEM_MORPHOGENESIS	1.94236e-05	0.0010897	0.57561	0.495733	2.118	56	Hoxb7 Hoxb5 Hoxb2 Prrx1 Hoxd9 Hoxa11 Mdfi Col11a1 Ift140 Osr2 Slc39a3 Bmp7 Bmp4 Pax5 Pdgfra Tfap2a Hoxd3 Sox11 Satb2 Hoxb3 Hoxa9 Grhl2 Hoxb6 Gli3 Dlg1 Flvcr1 Rdh10 Tgfbr1 Nog
GOBP_KIDNEY_MORPHOGENESIS	1.73849e-05	0.000992139	0.57561	0.4808	2.11792	65	Lzts2 Hoxb7 Irx3 Tacstd2 Hoxa11 Gcnt4 Dchs1 Wnt4 Bcl2 Hnf1b Fgf1 Pax8 Cited1 Npnt Pbx1 Bmp7 Bmp4 Sox9 Irx2 Fgf2 Kif26b Bmp2 Pax2 Wnt7b Gli3 Dlg1 Nog Lama5 Wnk4 Gzf1 Ctnnb1
GOBP_SENSORY_ORGAN_MORPHOGENESIS	3.08827e-08	5.11109e-06	0.719513	0.415811	2.11163	151	Col5a2 Nectin3 Ptprm Lrig1 Efemp1 Fzd6 Cyp26b1 Kdr Rom1 Tspan12 Fbn1 Fjx1 Prrx1 Tenm3 Slc1a1 Atp8a2 Prom1 Tbx3 Bcl2 Gngt1 Col11a1 Fzd5 Pls1 Fasl Tbx2 Pax8 Osr2 Jag1 Prdm1 Shroom2 Bmp7 Bmp4 Ntrk2 Fgf9 Dscam Rpgrip1l Man2a1 Zhx2 Tfap2a Sox9 Mfap2 Ntn1 Msx1 Wnt5a Fgf2 Sox11 Ror2 Col5a1 Fbn2 Sec24b Gdf11 Obsl1 Edn1 Stra6 Pax2 Nf1 Gli3 Myo3b Tsku Slc44a4 Tulp1 Atf4 Aldh1a3 Sdk2 Frzb Nog
GOBP_AORTIC_VALVE_MORPHOGENESIS	0.00018551	0.00623389	0.518848	0.612003	2.10465	23	Hey1 Snai2 Robo2 Hey2 Efna1 Jag1 Robo1 Bmp4 Sox9 Slit2 Rb1 Gata4 Slit3 Dll4
GOBP_SYNAPSE_ASSEMBLY	5.66312e-06	0.000416554	0.610527	0.456856	2.09412	80	Gpc4 Slit1 Lrfn4 Farp1 Adgrf1 Musk Amigo2 Shank3 Rab17 Nrg1 Ephb3 Robo2 Fzd5 Dnm3 Clstn3 Ryk Gap43 Ntrk2 Tpbg Dscam Nptx1 Nrcam Thbs2 Ntn1 Wnt5a Gpm6a Sptbn2 Vstm5 Bdnf Obsl1 Amigo1 Wnt7a Sdk2 Cdh2 Flrt2
GOBP_STEM_CELL_PROLIFERATION	5.12183e-05	0.00221611	0.557332	0.488969	2.07464	53	Abcb1a Thpo Snai2 Kdf1 Sox17 Wnt10b Rnf43 Tbx3 Ovol2 Sox18 Mecom Cited1 Ltbp3 Fermt1 Znrf3 Ace Wnt5a Fgf2 Sox11 Tert Wnt7b Ptprc Epcam Yap1 Trim71 Nes Vegfc
GOBP_RENAL_TUBULE_DEVELOPMENT	2.95879e-05	0.00144661	0.57561	0.467431	2.06845	67	Lzts2 Hoxb7 Irx3 Tacstd2 Hoxa11 Prom1 Dchs1 Wnt4 Lgr5 Bcl2 Aqp11 Hnf1b Fgf1 Pax8 Cited1 Npnt Jag1 Pbx1 Bmp4 Sox9 Irx2 Fgf2 Kif26b Bmp2 Pax2 Wnt7b Gli3 Dlg1 Nog Yap1 Lama5 Wnk4 Gzf1 Ctnnb1
GOBP_REGULATION_OF_NATURAL_KILLER_CELL_DIFFERENTIATION	0.000582018	0.0149921	0.477271	0.720259	2.06248	12	Pglyrp1 Pglyrp2 Zfp683 Prdm1 Tox Il15 Zbtb1 Il15ra Rasgrp1
GOBP_POSITIVE_REGULATION_OF_ANIMAL_ORGAN_MORPHOGENESIS	0.000710317	0.0170264	0.477271	0.636158	2.04723	18	Csf1 Hoxa11 Wnt4 Robo2 Fgf1 Robo1 Bmp4 Sox9 Wnt5a Fgf2 Bmp2 Edn1
GOBP_MESONEPHROS_DEVELOPMENT	4.95558e-05	0.00218706	0.557332	0.460582	2.03862	66	Lzts2 Hoxb7 Tacstd2 Hoxa11 Sfrp1 Dchs1 Wnt4 Robo2 Bcl2 Hnf1b Fgf1 Ren1 Pax8 Cited1 Osr2 Npnt Pbx1 Bmp7 Bmp4 Sox9 Slit2 Arg2 Fgf2 Kif26b Bmp2 Gdf11 Pax2 Gli3 Dlg1 Nog Epcam Lama5 Gzf1 Ctnnb1 Fgfr2
GOBP_DIGESTIVE_TRACT_MORPHOGENESIS	0.00040092	0.011105	0.498493	0.542206	2.02073	33	Sox17 Hoxa13 Sfrp1 Ephb3 Bcl2 Hnf1b Ovol2 Foxf1 Bmp4 Pdgfra Egfr Wnt5a Sox11 Stra6 Gata4 Gli3 Dact1 Epb41l5 Acvr2b
GOBP_CYCLIC_NUCLEOTIDE_BIOSYNTHETIC_PROCESS	0.000787238	0.0182221	0.477271	0.741684	2.01353	10	Gucy1a1 Npr2 Gucy1b1 Adcy9 Npr1 Adcy3 Adcy4
GOBP_RETINA_MORPHOGENESIS_IN_CAMERA_TYPE_EYE	0.0001953	0.00649693	0.518848	0.555852	2.00931	30	Nectin3 Ptprm Rom1 Tspan12 Fjx1 Slc1a1 Atp8a2 Prom1 Ntrk2 Dscam Rpgrip1l Man2a1 Zhx2 Tfap2a Sox9
GOBP_NEURON_PROJECTION_GUIDANCE	5.40104e-07	5.10784e-05	0.659444	0.397661	2.00686	144	Sema5a Ptprm Slit1 Ptk2 Sema4g Crppa Sema6a Chl1 Efna4 Arhgef25 Sema3g Ntn5 Nfib Cntn1 Erbb2 Ephb3 Robo2 Ephb6 Ophn1 Efna1 Robo4 Prkcq Lamb2 Bmpr1b Sema6d Unc5a Scn1b Ryk Nova2 Tubb3 Gap43 Bmp7 Robo1 Chn1 Reln Boc Dscam Sema3b Nrcam Ntn1 Slit2 Cyfip1 Isl1 Wnt5a Plxna2 Cdk5r1 Sema4c Lhx2 Bdnf Neo1 Edn1 Gli3 Fez1 Slit3 Crmp1 Epha1 L1cam Lama1 Nog Flrt2 Lama5 Notch3
GOBP_MRNA_EXPORT_FROM_NUCLEUS	2.66633e-05	0.00135778	0.57561	-0.511157	-2.1092	54	Sarnp Ddx19a Thoc3 Chtop Poldip3 Polr2d Nxf1 Nup160 Nup93 Alkbh5 Thoc1 Nup107 Nup214 Ncbp3 Upf1 Supt6 Ddx39b Tpr Thoc6 Hnrnpa2b1 Srsf3 Nup133 Hhex Nxt1 Smg1 Ncbp2 Thoc7
GOBP_NEGATIVE_REGULATION_OF_CHROMOSOME_ORGANIZATION	1.6284e-06	0.000138205	0.643552	-0.47246	-2.10984	82	Cdt1 Mad2l2 Stn1 Baz1b Xrn1 Plk1 Wapl Ik Fbxo5 Terf1 Exosc10 Acd Hnrnpa1 Naa10 Top2a Rad50 Nbn Pttg1 Rad21 Hnrnpu Atrx Mcm2 Tpr Terf2 Tnks2 Mad2l1 Trip13 Mad2l1bp H3f3b Hnrnpc Spdl1 Atm Bub3 Smarca5 Zfp207 Dync1li1 Dcp2
GOBP_CHROMOSOME_SEGREGATION	5.02715e-11	1.50731e-08	0.851339	-0.393778	-2.11331	279	Anapc4 Ncapd2 Knstrn Dync1h1 Tent4a Ehmt2 Cdt1 Mad2l2 Psmc3ip Baz1b Fen1 Becn1 Ppp2r1a Nup62 Cdca8 Plk1 Ube2b Ect2 Wapl Chmp4b Cenpq Cenpk Ik Csnk2a2 Anapc11 Nusap1 Nudc Fbxo5 Terf1 Chmp3 Smc1a Csnk2a1 Chfr Vps4b Uvrag Smc5 Pmf1 Ddx3x Riok2 Pum1 Tacc3 Actr3 Nup37 Actr2 Ska1 Naa10 Ino80 Nek2 Recql5 Cdca5 Top2a Cdc27 Rmdn1 Pttg1 Dlgap5 Smc4 Ctcf Rad21 Smarcad1 Nsl1 Hnrnpu Pdcd6ip Atrx Naa60 Rcc1 Ci…
GOBP_PROTEIN_DNA_COMPLEX_SUBUNIT_ORGANIZATION	5.48497e-08	7.89359e-06	0.719513	-0.42426	-2.11798	156	Tcf4 Taf8 Cdt1 Senp6 Gtf2h5 Tfpt Anp32b Trp53 Pih1d1 Bptf Nap1l4 Dnajc9 Taf10 Ruvbl1 Ino80d Cenpk Smarcb1 Rad51 Terf1 Baz2a Supt16 Ino80 Taf6 Tspyl1 Taf5 Brf1 Gmnn Npm1 Dlgap5 Cenpa Nasp Ctcf Atrx Taf12 Supt6 Naa60 Gtf2b Mcm2 Chrac1 Ssrp1 Cenpw Anp32e Ubtf Smarca4 Asf1a Asf1b Taf3 Smarcc1 Cenpx H3f3b Pogz Chaf1a Ino80b Pole3 Smarce1 Nap1l1 Smarca5 Grwd1 H1f0 Taf11 Cenpn Cand1 Rnf8 Brd2 Set Mis12 …
GOBP_VESICLE_TARGETING_TO_FROM_OR_WITHIN_GOLGI	0.000242698	0.00768737	0.518848	-0.644786	-2.11799	20	Ap1ar Sar1a Tmed9 Tmed2 Sec16a Tfg Pdcd6 Cep19 Pef1 Sar1b
GOBP_DNA_UNWINDING_INVOLVED_IN_DNA_REPLICATION	0.00013317	0.00485916	0.518848	-0.642807	-2.12414	21	Gins1 Rad51 Mcm3 Ssbp1 Mcm7 Recql5 Rpa1 Mcm2 Gins4 Gins2
GOBP_RETROGRADE_VESICLE_MEDIATED_TRANSPORT_GOLGI_TO_ENDOPLASMIC_RETICULUM	1.43644e-05	0.000849038	0.593325	-0.530942	-2.12884	48	Pitpnb Arf5 Cope Copz1 Bicd2 Copa Lman2 Uvrag Golph3l Scyl1 Arf4 Rint1 Bnip1 Htt Atp9b Scfd1 Copb2 Ergic2 Sec22b Rer1 Kdelr2
GOBP_GOLGI_VESICLE_TRANSPORT	3.25928e-11	1.07882e-08	0.851339	-0.399358	-2.13372	267	Trappc4 Exoc1 Ap1ar Copg1 Sar1a Arl3 Nrbp1 Pitpnb Lman2l Vps13a Arf5 Arfgef2 Cope Sys1 Rnf215 Copz1 Bicd2 Cnih4 Sec31a Yif1a Copa Snx3 Vti1b Tmed9 Laptm5 Lman2 Insig1 Dop1b Uvrag Rack1 Ccdc93 Golph3l Scyl1 Arf4 Trappc2l Napa Vapb Tmed2 Csk Mia2 Sec16a Rangrf Rint1 Exoc4 Rab10 Tmed3 Bnip1 Tfg Rab31 Vamp3 Htt Golga7 Atp9b Atl3 Pkdcc Trip11 Eps15 Scamp2 Pdcd6 Rabep1 Golga2 Trappc10 Scfd1 Copb2 Rab2a…
GOBP_REGULATION_OF_TRANSCRIPTION_ELONGATION_FROM_RNA_POLYMERASE_II_PROMOTER	6.99568e-05	0.00285873	0.538434	-0.560542	-2.14007	36	Cdk9 Zmynd11 Supt16 Larp7 Cdk13 Vhl Ezh2 Recql5 Nelfcd Ell Gtf2f1 Hnrnpu Supt6 Nelfa Ldb1 Leo1
GOBP_RIBOSOMAL_LARGE_SUBUNIT_BIOGENESIS	2.48747e-05	0.00130219	0.57561	-0.549253	-2.14838	43	Las1l Nop53 Ebna1bp2 Nop2 Nifk Urb1 Nle1 Nop16 Znhit6 Gtpbp4 Zfp622 Wdr74 Noc2l Npm1 Ddx18 Snu13 Nhp2 Mdn1 Sdad1 Traf7 Znhit3 Eif6 Mak16
GOBP_RIBONUCLEOPROTEIN_COMPLEX_BIOGENESIS	9.28465e-13	4.39031e-10	0.91012	-0.389847	-2.15059	334	Eif3a Chd7 Noc4l Las1l Prpf31 Nop53 Utp3 Sf3a2 Gar1 Psip1 Polr2d C1d Ebna1bp2 Nsun5 Nop2 Nifk Gtf2h5 Urb1 Nle1 Ago2 Pih1d1 Nufip1 Wbp11 Nop16 Exosc8 Ruvbl1 Krr1 Sf1 Dcaf13 Snrpd3 Abce1 Clns1a Hsp90ab1 Puf60 Exosc10 Ddx3x Riok2 Snrpe Snrpd1 Eri3 Luc7l Ago1 Ddx23 Znhit6 Mybbp1a Mpv17l2 Lyar Gtpbp4 Sbds Nol6 Kri1 Prpf8 Zfp622 Tgs1 Rbfa Wdr46 Wdr74 Noc2l Isg20 Npm1 Xab2 Mphosph10 Ddx47 Ythdf2 Helq Dd…
GOBP_MRNA_METABOLIC_PROCESS	5.90993e-18	9.78093e-15	1.09593	-0.36957	-2.15274	600	Hnrnpll Cdk9 Samd4b Srsf2 Cwc22 Sugp2 Thoc3 Carhsp1 Prpf31 Fxr2 Tardbp Kdm1a Tent4a Phf5a Sf3a2 Psip1 Polr2d Rbm15 Hnrnpa0 Taf8 Srek1 Ppp1r8 Pan3 Hnrnpf Ago2 Trp53 Htatsf1 Hnrnpk Akt1 Ppwd1 Srrm1 Zcrb1 Xrn1 Hnrnpr Tbrg4 Ncoa1 Wbp11 Casc3 Taf10 Exosc8 Sf3b6 Alkbh5 Lsm7 Tnrc6b Hnrnph1 Ubl5 Prkaca Mov10 Sf1 Rprd1a Eftud2 Thoc1 Ik Clasrp Snrpd3 Clns1a Rida Vim Sf3b5 Slbp Puf60 Exosc10 Snrnp40 Hnrnph3…
GOBP_SISTER_CHROMATID_SEGREGATION	2.21008e-09	5.04507e-07	0.774939	-0.428353	-2.17535	180	Anapc4 Ncapd2 Knstrn Tent4a Cdt1 Mad2l2 Baz1b Fen1 Becn1 Ppp2r1a Nup62 Cdca8 Plk1 Wapl Chmp4b Cenpk Ik Anapc11 Nusap1 Nudc Fbxo5 Chmp3 Smc1a Chfr Vps4b Smc5 Riok2 Tacc3 Naa10 Ino80 Nek2 Cdca5 Top2a Cdc27 Rmdn1 Pttg1 Dlgap5 Smc4 Ctcf Rad21 Nsl1 Hnrnpu Pdcd6ip Atrx Tpr Top2b Spag5 Kpnb1 Naa50 Ncapg Mad2l1 Kif18a Trip13 Ncaph2 Mad2l1bp Chmp5 Cdc16 Kmt5a Pogz Sfpq Seh1l Katnb1 Slf1 Spdl1 Atm Bub3 Sma…
GOBP_REGULATION_OF_CHROMOSOME_ORGANIZATION	2.64903e-10	7.3069e-08	0.814036	-0.423221	-2.18354	198	Anapc4 Ncapd2 Cct4 Cct6a Trim28 Cdt1 Mad2l2 Senp6 Cct3 Stn1 Baz1b Fen1 Tfpt Becn1 Xrn1 Pphln1 Plk1 Ruvbl1 Wapl Ino80d Ik Anapc11 Fbxo5 Terf1 Ylpm1 Ssbp1 Exosc10 Acd Chfr Smc5 Ppp1r10 Riok2 Tacc3 Hnrnpa1 Naa10 Ino80 Nek2 Cdca5 Top2a Cdc27 Rad50 Nbn Pttg1 Dlgap5 Smc4 Ctcf Rad21 Mapk1 Hnrnpu Mcph1 Atrx Upf1 Map3k4 Mcm2 Tpr Tasor Terf2 Tnks2 Hnrnpa2b1 Ncapg Mad2l1 Mapk3 Trip13 Mad2l1bp Atr H3f3b Cdc1…
GOBP_CHROMOSOME_CONDENSATION	3.02559e-05	0.001462	0.57561	-0.600087	-2.2178	32	Ncapd2 Tent4a Baz1b Plk1 Wapl Nusap1 Smc5 Acin1 Cdca5 Top2a Smc4 Mcph1 Ncapg Cdk1 Ncaph2 H3f3b Kmt5a Smarca5 H1f0 Ncapg2 Phf13
GOBP_RNA_PROCESSING	2.4065e-23	1.5931e-19	1.25451	-0.372984	-2.21826	771	Hnrnpll Cdk9 Chd7 Dnttip2 Noc4l Srsf2 Cwc22 Sugp2 Las1l Ints12 Thoc3 Prpf31 Fxr2 Polr2a Tardbp Nop53 Kdm1a Utp3 Tent4a Phf5a Sf3a2 Gar1 Psip1 Polr2d Rbm15 C1d Hnrnpa0 Srek1 Ebna1bp2 Fars2 Ppp1r8 Nsun5 Pan3 Nop2 Hnrnpf Nifk Gtf2h5 Rtca Urb1 Ago2 Tsnax Trp53 Htatsf1 Pih1d1 Hnrnpk Ppwd1 Ppp2r1a Srrm1 Zcrb1 Elp5 Ppp1r9b Hnrnpr Tbrg4 Nufip1 Wbp11 Rbm12b2 Casc3 Exosc8 Sf3b6 Zbtb8os Krr1 Alkbh5 Ppp2ca L…
GOBP_MRNA_TRANSPORT	4.74031e-08	7.47163e-06	0.719513	-0.476022	-2.24106	104	Sarnp Ddx19a Thoc3 Chtop Poldip3 Polr2d Cetn2 Nxf1 Nup160 Nup62 Nup93 Alkbh5 Bicd2 Thoc1 G3bp2 Slbp Nup107 Nup188 Hnrnpa1 Khsrp Nup37 Nup214 Ncbp3 Upf1 Supt6 Cetn3 Ddx39b Xpo1 Tpr Thoc6 Sec13 Hnrnpa2b1 Nup54 Nup153 Pom121 Srsf3 Nup43 Hsf1 Nup205 Nup133 Hhex Dhx9 Seh1l Nxt1 Smg1 Ndc1 Srsf1 Eif5a Ncbp2 Thoc7
GOBP_ESTABLISHMENT_OF_RNA_LOCALIZATION	4.10886e-09	8.24262e-07	0.761461	-0.465589	-2.26001	132	Sarnp Ddx19a Thoc3 Chtop Poldip3 Polr2d Rftn1 Cetn2 Nxf1 Nup160 Nup62 Nup93 Alkbh5 Bicd2 Thoc1 G3bp2 Terf1 Slbp Nup107 Nup188 Hnrnpa1 Khdrbs1 Khsrp Nup37 Nup214 Ncbp3 Nol6 Rtraf Npm1 Upf1 Supt6 Cetn3 Ddx39b Ssb Xpo1 Tpr Thoc6 Xpot Kpnb1 Sec13 Hnrnpa2b1 Nup54 Xpo5 Nup153 Pom121 Srsf3 Nup43 Hsf1 Atr Phax Nup205 Nup133 Hhex Dhx9 Seh1l Atm Nxt1 Smg1 Ndc1 Srsf1 Eif5a Ncbp2 Thoc7
GOBP_MRNA_PROCESSING	5.79104e-17	7.66733e-14	1.05746	-0.405172	-2.27648	403	Hnrnpll Cdk9 Srsf2 Cwc22 Sugp2 Thoc3 Prpf31 Fxr2 Tardbp Kdm1a Tent4a Phf5a Sf3a2 Psip1 Polr2d Rbm15 Hnrnpa0 Srek1 Ppp1r8 Pan3 Hnrnpf Htatsf1 Hnrnpk Ppwd1 Srrm1 Zcrb1 Hnrnpr Tbrg4 Wbp11 Casc3 Sf3b6 Alkbh5 Lsm7 Hnrnph1 Ubl5 Prkaca Sf1 Rprd1a Eftud2 Thoc1 Ik Clasrp Snrpd3 Clns1a Sf3b5 Slbp Puf60 Snrnp40 Hnrnph3 Ptbp3 Prpf38a Fam172a Ecd Nono Papolg Tsen15 Larp7 Ppp4r2 Snrpe Snrpd1 Luc7l Cdk13 Rbm17 …
GOBP_ENDOPLASMIC_RETICULUM_TO_GOLGI_VESICLE_MEDIATED_TRANSPORT	3.50453e-09	7.48386e-07	0.774939	-0.480728	-2.29581	116	Trappc4 Copg1 Sar1a Nrbp1 Lman2l Cope Cnih4 Sec31a Yif1a Copa Tmed9 Lman2 Insig1 Arf4 Trappc2l Vapb Tmed2 Mia2 Sec16a Rangrf Rint1 Tmed3 Tfg Atl3 Trip11 Pdcd6 Golga2 Scfd1 Copb2 Rab2a Rab1b Tmed7 Vamp7 Sec13 Ergic2 Copb1 Rnf139 Sec22b Pef1 Rab1a Kdelr2 Bcap31 Stx5a Gosr2 Ier3ip1 Tex261 Sar1b Sec24d Trappc5 Sorl1 Trappc3 Tbc1d20 Ergic3 Tmed4 Rab29 Trappc8 Atl2 Yipf4
GOBP_RNA_SPLICING_VIA_TRANSESTERIFICATION_REACTIONS	1.75684e-13	1.13298e-10	0.943632	-0.431907	-2.29751	254	Srsf2 Cwc22 Prpf31 Fxr2 Kdm1a Phf5a Sf3a2 Psip1 Rbm15 Hnrnpf Htatsf1 Hnrnpk Ppwd1 Srrm1 Zcrb1 Hnrnpr Wbp11 Casc3 Sf3b6 Lsm7 Hnrnph1 Ubl5 Sf1 Eftud2 Ik Snrpd3 Clns1a Sf3b5 Puf60 Snrnp40 Hnrnph3 Prpf38a Fam172a Larp7 Snrpe Snrpd1 Luc7l Cdk13 Rbm17 Ptbp1 Hnrnpa1 Ddx23 Khdrbs1 Khsrp Prdx6 Lsm1 Prpf8 Smu1 Rbm10 Ncl Tgs1 Son Rnpc3 Syf2 Xab2 Mphosph10 Cwc15 Srrm2 Hnrnpu Snu13 Ddx39b Txnl4a Sf3b2 Hspa8 H…
GOBP_MITOTIC_SISTER_CHROMATID_SEGREGATION	3.55445e-10	9.41218e-08	0.814036	-0.463284	-2.3128	156	Anapc4 Ncapd2 Knstrn Tent4a Cdt1 Mad2l2 Baz1b Becn1 Ppp2r1a Nup62 Cdca8 Plk1 Chmp4b Cenpk Ik Anapc11 Nusap1 Nudc Fbxo5 Chmp3 Smc1a Vps4b Smc5 Riok2 Tacc3 Naa10 Ino80 Nek2 Cdca5 Cdc27 Rmdn1 Pttg1 Dlgap5 Smc4 Rad21 Nsl1 Hnrnpu Pdcd6ip Atrx Tpr Spag5 Kpnb1 Naa50 Ncapg Mad2l1 Kif18a Trip13 Ncaph2 Mad2l1bp Chmp5 Cdc16 Kmt5a Pogz Seh1l Katnb1 Slf1 Spdl1 Atm Bub3 Smarca5 Chmp6 Cdc26 Zfp207 Kif4 Numa1 Ki…
GOBP_RNA_EXPORT_FROM_NUCLEUS	4.61094e-07	4.44875e-05	0.674963	-0.524507	-2.31352	72	Sarnp Ddx19a Thoc3 Chtop Poldip3 Polr2d Nxf1 Nup160 Nup62 Nup93 Alkbh5 Thoc1 Nup107 Nup188 Hnrnpa1 Khdrbs1 Nup214 Ncbp3 Nol6 Npm1 Upf1 Supt6 Ddx39b Ssb Tpr Thoc6 Xpot Hnrnpa2b1 Xpo5 Nup153 Pom121 Srsf3 Phax Nup133 Hhex Dhx9 Nxt1 Smg1 Ncbp2 Thoc7
GOBP_RNA_LOCALIZATION	4.23072e-12	1.75046e-09	0.887075	-0.473086	-2.38009	166	Sarnp Ddx19a Cct4 Thoc3 Prpf31 Chtop Poldip3 Polr2d Cct6a Rftn1 Cetn2 Cct3 Nxf1 Pih1d1 Nup160 Nup62 Casc3 Nup93 Ruvbl1 Alkbh5 Bicd2 Thoc1 G3bp2 Terf1 Slbp Exosc10 Nup107 Nup188 Hnrnpa1 Khdrbs1 Khsrp Znhit6 Nup37 Nup214 Ncbp3 Nol6 Rtraf Npm1 Hnrnpab Hnrnpu Upf1 Supt6 Wrap53 Cetn3 Ddx39b Ssb Xpo1 Tpr Nhp2 Thoc6 Xpot Kpnb1 Sec13 Hnrnpa2b1 Nup54 Xpo5 Zfp385a Nup153 Znhit3 Pom121 Srsf3 Nup43 Hsf1 Atr …
GOBP_RNA_SPLICING	3.25782e-18	7.18893e-15	1.10534	-0.432085	-2.39187	352	Hnrnpll Srsf2 Cwc22 Sugp2 Thoc3 Prpf31 Fxr2 Polr2a Tardbp Kdm1a Phf5a Sf3a2 Psip1 Rbm15 Srek1 Ppp1r8 Hnrnpf Htatsf1 Hnrnpk Ppwd1 Ppp2r1a Srrm1 Zcrb1 Ppp1r9b Hnrnpr Wbp11 Rbm12b2 Casc3 Sf3b6 Zbtb8os Ppp2ca Lsm7 Hnrnph1 Ubl5 Sf1 Eftud2 Thoc1 Ivns1abp Ik Clasrp Snrpd3 Clns1a Sf3b5 Puf60 Snrnp40 Hnrnph3 Ptbp3 Prpf38a Fam172a Ecd Nono Tsen15 Larp7 Ppp4r2 Snrpe Snrpd1 Luc7l Cdk13 Rbm17 Ptbp1 Hnrnpa1 Dd…

## Sheet: M2
pathway	pval	padj	log2err	ES	NES	size	leadingEdge
GOBP_REGULATION_OF_ANIMAL_ORGAN_MORPHOGENESIS	4.21e-07	8.7e-05	0.674963	0.497182	2.21491	85	Nog Sulf1 Edn1 Prickle1 Fgf2 Smo Robo2 Wnt5a Robo1 Nkd1 Dact1 Sapcd2 Gpc4 Fzd6 Mks1 Hoxb7 Bmp2 Pax8 Nphp3 Msx1 Ror2 Snai2 Sox9 Apcdd1 Tacstd2 Hoxa11 Mllt3 Pax2 Wnt7a Ahi1 Fzd7 Dvl1 Gpc6 Sfrp2 Cd34 Smurf1 Vangl1 Lgr4 Rspo3 Vangl2 Fzd3 Sfrp1 Wt1 Ryk
GOBP_KIDNEY_MORPHOGENESIS	3.26e-06	0.000463344	0.627257	0.512004	2.17382	65	Nog Fgf2 Smo Gcnt4 Hoxd11 Wnt6 Gli3 Kif26b Gzf1 Hes5 Hoxb7 Irx1 Bmp2 Pkd2 Pax8 Asxl1 Nphp3 Wnk4 Lif Sox9 Tacstd2 Hoxa11 Irx3 Pax2 Wnt7b Ahi1 Sall1 Pdgfrb Pbx1 Npnt Lzts2 Wwtr1 Lgr4
GOBP_NEPHRON_MORPHOGENESIS	3.6e-06	0.000496426	0.627257	0.53822	2.16699	54	Nog Fgf2 Smo Hoxd11 Wnt6 Gli3 Kif26b Gzf1 Hes5 Hoxb7 Irx1 Bmp2 Pkd2 Pax8 Wnk4 Lif Sox9 Tacstd2 Hoxa11 Irx3 Pax2 Ahi1 Sall1 Pdgfrb Pbx1 Npnt Lzts2
GOBP_HOMOPHILIC_CELL_ADHESION_VIA_PLASMA_MEMBRANE_ADHESION_MOLECULES	1.64e-05	0.00161624	0.57561	0.500196	2.10206	62	Sdk2 Cdh11 Dscam Robo2 Pcdh19 Tenm3 Robo1 Cdh2 Cadm3 Pcdh17 Cdh17 Clstn1 Cdhr2 Cdh16 Amigo1 Cdh1 Pcdh7 Nectin1 Nectin3 Ptprr Pcdh1 Cdh24 Pecam1 Clstn3 Ptprm Tro Palld
GOBP_RENAL_TUBULE_DEVELOPMENT	1.7e-05	0.00161624	0.57561	0.485877	2.06079	67	Nog Fgf2 Smo Hoxd11 Wnt6 Gli3 Kif26b Gzf1 Hes5 Jag1 Hoxb7 Irx1 Bmp2 Pkd2 Pax8 Cd24a Wnk4 Lif Sox9 Tacstd2 Hoxa11 Irx3 Pax2 Wnt7b Lgr5 Ahi1 Sall1 Aqp11 Pbx1 Npnt Lzts2 Wwtr1 Prom1 Notch1 Lgr4
GOBP_REGULATION_OF_HEART_MORPHOGENESIS	0.000112248	0.00688038	0.538434	0.869197	2.04042	7	Smo Robo2 Wnt5a Robo1 Bmp2
GOBP_DOPAMINE_SECRETION	0.000367838	0.0167122	0.498493	0.775514	2.02559	10	Syt15 Gabbr1 Sncg Cxcl12 Abat Syt13 Syt11
GOBP_MESONEPHRIC_TUBULE_MORPHOGENESIS	0.000116948	0.00703814	0.538434	0.522459	2.0194	44	Nog Fgf2 Smo Hoxd11 Wnt6 Gli3 Kif26b Gzf1 Hoxb7 Bmp2 Pkd2 Pax8 Sox9 Tacstd2 Hoxa11 Pax2 Sall1 Pbx1 Npnt Lzts2
GOBP_NEPHRON_DEVELOPMENT	5.69e-06	0.000717989	0.610527	0.437075	2.01788	102	Nog Sulf1 Fgf2 Smo Hoxd11 Tek Nup107 Wnt6 Gli3 Kif26b Gzf1 Hes5 Jag1 Hoxb7 Irx1 Bmp2 Angpt1 Pkd2 Pax8 Asxl1 Gpr4 Cd24a Myo1e Wnk4 Pecam1 Lif Sox9 Enpep Tacstd2 Hoxa11 Irx3 Pax2 Wnt7b Ahi1 Plce1 Sall1 Aqp11 Pdgfrb Pbx1 Npnt Lzts2 Notch3 Itga3 Wwtr1 Cd34 Prom1 Notch1 Pdgfra Lgr4
GOBP_PROSTATIC_BUD_FORMATION	5.53e-06	0.000717746	0.610527	0.956755	2.01274	5	Nog Sulf1 Wnt5a
GOBP_PITUITARY_GLAND_DEVELOPMENT	0.000305047	0.0145281	0.498493	0.65706	2.00718	18	Nog Fgf2 Wnt5a Srd5a1 Inhbb Bmp2 Cdh1 Sall1 Isl1
GOBP_ORGAN_INDUCTION	0.00103045	0.030573	0.45506	0.720261	2.0049	12	Fgf2 Robo2 Wnt5a Robo1 Bmp2 Hoxa11
GOBP_POSITIVE_REGULATION_OF_ANIMAL_ORGAN_MORPHOGENESIS	0.000324569	0.0150807	0.498493	0.655672	2.00293	18	Edn1 Fgf2 Robo2 Wnt5a Robo1 Bmp2 Sox9 Hoxa11
GOBP_REGULATION_OF_MORPHOGENESIS_OF_A_BRANCHING_STRUCTURE	0.000407771	0.0171361	0.498493	0.550235	1.99521	31	Nog Sulf1 Smo Wnt5a Esr1 Bcl11a Hoxb7 Pax8 Snai2 Sox9 Tacstd2 Fgfr2 Pax2
GOBP_EMBRYONIC_SKELETAL_SYSTEM_DEVELOPMENT	4.67e-05	0.00332317	0.557332	0.453545	1.99345	77	Nog Sulf1 Hoxa9 Hoxd9 Pax5 Hoxd3 Hoxd4 Hand2 Wnt5a Hoxb2 Tfap2a Gli3 Hoxb8 Pcsk5 Mks1 Hoxb7 Hoxb3 Sox11 Hoxb6 Fgf9 Tulp3 Prrx1 Fgfr2 Hoxa11 Osr2 Nipbl Pbx1 Zeb1 Tgfbr1 Chst11 Pdgfra Hoxd10 Grhl2
GOBP_SPECIFICATION_OF_ANIMAL_ORGAN_IDENTITY	0.00040175	0.0171361	0.498493	0.61122	1.98866	22	Axin2 Fgf2 Robo2 Wnt5a Robo1 Gli3 Bmp2 Pax8 Fgfr2 Hoxa11 Pax2 Isl1
GOBP_REGULATION_OF_ANIMAL_ORGAN_FORMATION	0.000511618	0.0191221	0.477271	0.673134	1.9878	16	Sulf1 Fgf2 Robo2 Wnt5a Robo1 Bmp2 Hoxa11
GOBP_MEMBRANE_DEPOLARIZATION_DURING_ACTION_POTENTIAL	0.000427063	0.0174516	0.498493	0.649435	1.98388	18	Kcnh2 Ptpn3 Cacna1i Cacna1d Cacna2d1 Scn1b Trpm4 Cacnb2 Scn3b Hcn4 Hcn2
GOBP_NEPHRON_EPITHELIUM_DEVELOPMENT	6.43e-05	0.00434295	0.538434	0.44839	1.96253	76	Nog Fgf2 Smo Hoxd11 Wnt6 Gli3 Kif26b Gzf1 Hes5 Jag1 Hoxb7 Irx1 Bmp2 Pkd2 Pax8 Asxl1 Cd24a Myo1e Wnk4 Pecam1 Lif Sox9 Tacstd2 Hoxa11 Irx3 Pax2 Wnt7b Ahi1 Sall1 Aqp11 Pbx1 Npnt Lzts2 Wwtr1 Cd34 Prom1 Notch1 Lgr4
GOBP_NEURON_PROJECTION_GUIDANCE	2.35e-06	0.000353688	0.627257	0.401507	1.959	144	Chn1 Nog Edn1 Kif5c Ephb4 Dscam Smo Robo2 Wnt5a Sema4b Prkcq Bmpr1b Robo1 Epha1 Scn1b Neo1 Arhgef25 Sema5a Kalrn Cxcl12 Gli3 Sema4c Ntn5 Cntn1 Dpysl5 Klf7 Nova2 Ophn1 Reln Nectin1 Nrcam Sema3c Slit2 Ntn1 Chl1 Efna4 Fez1 Ncam1 Ptprm Efna1 Dvl1 Lama3 Unc5b Palld Sema4g Slit3 Bdnf Ptk2 Isl1 Dlx5 Notch3 Cdk5r1 Igsf9 Nfib Ephb3 Notch1 Tubb3 Lamc2 Sema6d Plxna2 Slit1 Crmp1 Lama1 Fzd3 Cyfip1 Ryk Flrt2 E…
GOBP_RETINA_MORPHOGENESIS_IN_CAMERA_TYPE_EYE	0.000837351	0.0274419	0.477271	0.544072	1.95808	30	Tspan12 Sdk2 Rom1 Dscam Tfap2a Atp8a2 Bbs4 Thy1 Fjx1 Nectin3 Sox9 Ptprm Ahi1
GOBP_NEPHRON_TUBULE_FORMATION	0.00191642	0.0438986	0.45506	0.702658	1.9559	12	Nog Wnt6 Hes5 Irx1 Pax8 Sox9 Irx3 Pax2
GOBP_PROSTATE_GLAND_MORPHOGENESIS	0.000787286	0.0261491	0.477271	0.616617	1.95164	20	Nog Sulf1 Wnt5a Esr1 Id4 Serpinb5 Sox9 Fgfr2 Mmp2 Hoxa13 Rarg Notch1 Sfrp1
GOBP_POSITIVE_REGULATION_OF_VOLTAGE_GATED_CALCIUM_CHANNEL_ACTIVITY	0.000897738	0.0284355	0.477271	0.805613	1.95046	8	Cacna2d1 Stac2 Cacnb2 Ehd3 Cacnb3
GOBP_CELL_CELL_SIGNALING_INVOLVED_IN_CARDIAC_CONDUCTION	0.000842779	0.0274513	0.477271	0.643855	1.94602	17	Cacna1d Cacna2d1 Scn1b Trpm4 Cacnb2 Scn3b Hcn4 Kcnq1 Gjc1 Gja5 Ank2
GOBP_REGULATION_OF_EARLY_ENDOSOME_TO_LATE_ENDOSOME_TRANSPORT	0.000951736	0.0293729	0.477271	-0.655656	-1.94756	16	Chmp3 Map2k1 Mapk3 Ptpn23 Rab21 Map2k2 Rdx Snx3 Msn Ezr Mapk1 Snx12 Vps11 Dnajc13
GOBP_RESPONSE_TO_SELENIUM_ION	0.000378969	0.0167252	0.498493	-0.761094	-1.94958	10	Txnrd2 Sod2 Selenow Gpx1 Mien1
GOBP_NEGATIVE_REGULATION_OF_RECEPTOR_SIGNALING_PATHWAY_VIA_STAT	0.000936056	0.0292297	0.477271	-0.616973	-1.95797	20	Ppp2ca Bcl3 Ggnbp2 Ptpn2 Leprot Parp14 Adipor1 Sh2b3 Pparg Socs2
GOBP_PROTEIN_TRANSMEMBRANE_TRANSPORT	0.000115246	0.00699935	0.538434	-0.486208	-1.96303	53	Akt2 Zfand2b Timm44 Timm23 Grpel1 Mcl1 Pex13 Ednrb Hspa5 Tram1 Sec61a1 Tmed10 Tomm22 Sec63 Aifm1 Tomm40l Tomm70a Hpse Abca1 Pex5 Pex7 Tomm40 Pex12 Pex1 Tram2 Timm17a Tomm7
GOBP_REGULATION_OF_MITOCHONDRIAL_MEMBRANE_POTENTIAL	9.24e-05	0.00588279	0.538434	-0.480895	-1.96565	56	Dcn Bax Slc25a33 Akt2 Park7 Rack1 Stoml2 Tusc2 Adora2a Sod2 Pid1 Ucp2 Tspo Pmaip1 Vcp Kdr Gclc Prelid1 Rnf122
GOBP_ER_NUCLEUS_SIGNALING_PATHWAY	0.000268935	0.0135904	0.498493	-0.511394	-1.96946	43	Atf4 Selenos Ptpn2 Ptpn1 Amfr Atf6b Ddit3 Eif2s1 Tmco1 Hspa5 Ppp1r15b Wfs1 Nck1 Arhgef10l Tmem33 Ppp1r15a Tmed2 Lpcat3 Bcl2l11 Eif2ak3 Atf6 Mbtps1 Abca7 Erlin2 Gsk3b Nfe2l2 Trp53
GOBP_REGULATION_OF_ENDOPLASMIC_RETICULUM_UNFOLDED_PROTEIN_RESPONSE	0.00076175	0.0257285	0.477271	-0.576408	-1.97561	27	Bax Rack1 Ptpn2 Ptpn1 Atf6b Hspa5 Dnajb9 Ppp1r15b Wfs1 Nck1 Tmem33 Ddrgk1 Ppp1r15a Pik3r1 Ern1
GOBP_CELLULAR_RESPONSE_TO_TOPOLOGICALLY_INCORRECT_PROTEIN	1.67e-05	0.00161624	0.57561	-0.437215	-1.98302	100	Bax Atf4 Rack1 Creb3 Daxx Vapb Selenos Serp1 Ptpn2 Cdk5rap3 Ptpn1 Amfr Atf6b Ddit3 Sdf2l1 Eif2s1 Atf3 Hspa5 Hspa13 Tor1a Eif2ak2 Dnajb9 Ppp1r15b Vcp Wfs1 Derl3 Nck1 Tmem33 Creb3l3 Tmbim6 Aup1 Ddrgk1 Ppp1r15a Pik3r1 Derl1 Hspa8 Herpud1 Tm7sf3 Ern1 Tmed2 Ngly1 Rhbdd2 Bcl2l11 Rnf185 Eif2ak3 Hspd1 Bag6 Atf6 Mbtps1 Abca7 Hspa1a Os9 Cul3 Dnajb14 Nfe2l2
GOBP_PHOSPHATE_ION_TRANSPORT	0.000823481	0.0271216	0.477271	-0.631679	-1.98627	19	Slc25a3 Atf4 Ank Slc37a2 Xpr1 Cebpb Slc37a3 Slc37a1 Slc20a1
GOBP_RESPONSE_TO_ENDOPLASMIC_RETICULUM_STRESS	5.69e-08	2.09e-05	0.719513	-0.393054	-1.9879	213	Thbs1 Bax Ube2j2 Ubxn4 Park7 Atf4 Rack1 Creb3 Vapb Selenos Serp1 Ubqln1 Hyou1 Nrbf2 Ptpn2 Nploc4 Cdk5rap3 Jun Ptpn1 Amfr Atf6b Ddit3 Uba5 Get4 Nr1h3 Sdf2l1 Sel1l Eif2s1 Ubxn8 Atf3 Sesn2 Tmco1 Hsp90b1 Hspa5 Tor1a Eif2ak2 Bcap31 Dnajb9 Jkamp Ppp1r15b Pmaip1 Vcp Wfs1 Derl3 Flot1 Cebpb Chac1 Erp29 Bbc3 Ubxn1 Txndc12 Nck1 Selenok Aifm1 Tmem129 Tmem33 Trim25 Creb3l3 Tmbim6 Erp44 Tmem259 Ube2g2 Fcgr2b U…
GOBP_MACROAUTOPHAGY	1.46e-09	1.21e-06	0.788187	-0.383384	-1.99154	280	Chmp3 Dcn Vps35 Atp6v0c Ralb Atg101 Epg5 Adprh Chmp4b Exoc8 Rubcn Trp53inp2 Map1lc3b Capn1 Gba Ambra1 Nod1 Atp6v0b Vta1 Rab43 Mapk8 Vamp8 Ubqln1 Atp6v1g1 Gabarap Atg2a Atp6v1h Rnf213 Phb2 Mapk3 Rab1a Vti1b Atp6v1a Uba5 Wipi2 Pacs2 Slc25a4 Atp6v1c1 Nedd4 Ilrun Prkaca Vps26b Sesn2 Tbk1 Ikbkg Wdr81 Smcr8 Phf23 Atp6v0a1 Map1lc3a Pik3r4 Tsc1 Vcp Rb1cc1 Vps33a Kdr Huwe1 Atp6v0d1 Sptlc1 Ulk1 Snf8 Exoc4 …
GOBP_RESPONSE_TO_ARSENIC_CONTAINING_SUBSTANCE	0.000506337	0.0191221	0.477271	-0.565815	-1.99234	30	Atf4 Zfand1 Daxx Zc3h12a Mknk2 Ppif Slc38a2 Atf3 Zfand2a Vcp Cpox Gclc
GOBP_INTEGRATED_STRESS_RESPONSE_SIGNALING	0.000168061	0.00934927	0.518848	-0.634737	-2.03304	21	Atf4 Ptpn2 Ptpn1 Ddit3 Eif2s1 Eif2ak1 Hspa5 Ppp1r15b Impact Nck1 Tmem33 Oma1 Ppp1r15a Tmed2
GOBP_NEGATIVE_REGULATION_OF_ENDOPLASMIC_RETICULUM_UNFOLDED_PROTEIN_RESPONSE	0.000368576	0.0167122	0.498493	-0.717442	-2.03606	14	Rack1 Ptpn1 Atf6b Hspa5 Dnajb9 Ppp1r15b Wfs1 Nck1 Ddrgk1 Ppp1r15a
GOBP_ANTIVIRAL_INNATE_IMMUNE_RESPONSE	0.000325761	0.0150807	0.498493	-0.748649	-2.04143	12	Ifit1bl1 Phb2 Cxcl10 Oas1g Oas1a
GOBP_REGULATION_OF_ACUTE_INFLAMMATORY_RESPONSE	0.000202194	0.0106232	0.518848	-0.587861	-2.05132	29	Park7 Nlrp3 Selenos Fut7 Ednrb Alox5ap Tnfrsf11a Osm H2-T23 Adam8 Creb3l3 Fcgr2b Il6st Ccr7 Il1b
GOBP_ESTABLISHMENT_OF_PROTEIN_LOCALIZATION_TO_ENDOPLASMIC_RETICULUM	0.000209393	0.0109148	0.518848	-0.579263	-2.05414	31	Srp9 Zfand2b Chmp4b Ubl4a Srprb Srp14 Srp72 Get4 Hspa5 Tram1 Sec61a1 Zfand2a Sec63 Rab3gap2 Spcs1 Ssr3 Herpud1 Tram2 Rab10
GOBP_SELECTIVE_AUTOPHAGY	3.29e-05	0.00253499	0.557332	-0.489558	-2.06192	67	Map1lc3b Ambra1 Nod1 Ubqln1 Atg2a Rnf213 Phb2 Mapk3 Uba5 Wipi2 Slc25a4 Sesn2 Tbk1 Wdr81 Rb1cc1 Huwe1 Sptlc1 Ulk1 Retreg3 Atg14 Cdc37 Tsc2 Aup1 Ddrgk1 Sptlc2 Lgals8 Rab7 Lrsam1 Ripk2 Atg4d Sqstm1 Atg16l1 Tomm7 Nod2 Atg4b Becn1 Vps13d
GOBP_VESICLE_MEDIATED_TRANSPORT_BETWEEN_ENDOSOMAL_COMPARTMENTS	4.51e-05	0.00324737	0.557332	-0.553848	-2.08209	40	Chmp3 Lmtk2 Map2k1 Mapk3 Ptpn23 Rab21 Wdr81 Pik3r4 Map2k2 Snf8 Stx8 Coro1a Rdx Atg14 Snx3 Hook2 Msn Rab7 Ezr Mapk1 Snx12 Becn1 Sorl1 Flna Vps11 Dnajc13
GOBP_NUCLEOTIDE_TRANSMEMBRANE_TRANSPORT	0.000137892	0.00807829	0.518848	-0.719095	-2.08968	15	Slc35b2 Lrrc8d Slc25a33 Slc25a51 Slc25a4 Slc25a32
GOBP_CELLULAR_RESPONSE_TO_UNFOLDED_PROTEIN	7.85e-07	0.000137237	0.659444	-0.488365	-2.12606	82	Bax Atf4 Rack1 Creb3 Daxx Vapb Selenos Serp1 Ptpn2 Cdk5rap3 Ptpn1 Amfr Atf6b Ddit3 Eif2s1 Atf3 Hspa5 Hspa13 Eif2ak2 Dnajb9 Ppp1r15b Vcp Wfs1 Derl3 Nck1 Tmem33 Creb3l3 Tmbim6 Ddrgk1 Ppp1r15a Pik3r1 Derl1 Hspa8 Herpud1 Tm7sf3 Ern1 Tmed2
GOBP_CELLULAR_RESPONSE_TO_ARSENIC_CONTAINING_SUBSTANCE	8.74e-05	0.00561624	0.538434	-0.67969	-2.15701	20	Atf4 Zfand1 Daxx Zc3h12a Mknk2 Ppif Slc38a2 Atf3 Zfand2a Vcp
GOBP_PROTON_TRANSMEMBRANE_TRANSPORT	6.45e-07	0.000118661	0.659444	-0.474695	-2.15775	99	Atp6v0c Slc25a3 Park7 Cox4i1 Stoml2 Atp1a3 Slc15a3 Atp5d Clcn3 Slc11a2 Atp6v1g1 Uqcrfs1 Atp6v1h Phb2 Ucp2 Atpsckmt Rnasek Cox7a2l Cox15 Atp5j2 Atp6v1a Slc25a4 Ppif Atp6v1c1 Atp5k Uqcrh Cox8a Atp5b Cox6a1 Cox17 Actn4 Uqcrc1 Atp6v0d1 Atp5c1 Vps9d1 Chp1 Tmco3 Cox7a1 Slc15a4 Atp5j Clcn4 Slc36a1 Atp6v0e Atp6v1f Tcirg1 Atp1a1 Atp5l
GOBP_RESPONSE_TO_TOPOLOGICALLY_INCORRECT_PROTEIN	8.46e-09	4e-06	0.74774	-0.459686	-2.16542	135	Thbs1 Bax Ube2j2 Ubxn4 Atf4 Hspa4 Rack1 Creb3 Daxx Vapb Selenos Serp1 Ptpn2 Cdk5rap3 Ptpn1 Amfr Atf6b Ddit3 Sdf2l1 Eif2s1 Atf3 Hspa5 Tram1 Hspa13 Tor1a Eif2ak2 Hspb7 Dnajb9 Jkamp Ppp1r15b Hsph1 Vcp Wfs1 Derl3 Chac1 Tor1b Nck1 Crebrf Tmem129 Tmem33 Hsp90ab1 Creb3l3 Tmbim6 Erp44 Hspe1 Aup1 Ddrgk1 Ppp1r15a Pik3r1 Derl1 Hspa8 Dnaja1 Edem2 Herpud1 Tm7sf3 Ern1 Tmed2 Ngly1 Manf
GOBP_ENDOPLASMIC_RETICULUM_UNFOLDED_PROTEIN_RESPONSE	8.11e-07	0.000137587	0.659444	-0.531664	-2.22297	65	Bax Atf4 Rack1 Creb3 Vapb Selenos Serp1 Ptpn2 Cdk5rap3 Ptpn1 Amfr Atf6b Ddit3 Eif2s1 Atf3 Hspa5 Eif2ak2 Dnajb9 Ppp1r15b Vcp Wfs1 Derl3 Nck1 Tmem33 Creb3l3 Ddrgk1 Ppp1r15a Pik3r1 Derl1 Herpud1 Ern1 Tmed2

## Sheet: PAMM1a
pathway	pval	padj	log2err	ES	NES	size	leadingEdge
GOBP_REGULATION_OF_ANIMAL_ORGAN_MORPHOGENESIS	1.3158e-08	9.89838e-07	0.74774	0.504127	2.29899	85	Msx1 Hoxb7 Robo1 Wnt4 Ror1 Fgf2 Vangl1 Snai2 Prickle1 Fzd3 Sapcd2 Pax2 Dact1 Nkd1 Robo2 Mks1 Smo Celsr2 Apcdd1 Lgr4 Fgf1 Pax8 Nog Edn1 Rspo3 Spry1 Wt1 Ror2 Tacstd2 Ahi1 Bmpr1a Gpc6 Ryk Znrf3 Fzd2 Vangl2 Gpc4 Ptk7 Fzd6 Sfrp1 Wnt11 Celsr1 Sfrp2 Wnt7a Bmp2 Bmp7 Wnt5a Hoxa11
GOBP_PATTERN_SPECIFICATION_PROCESS	7.65474e-13	1.44784e-10	0.921426	0.415394	2.25279	268	Chrd Msx1 Emx2 Hoxb7 Robo1 Apc2 Rpgrip1l Bbs4 Cobl Dzip1l Ndrg4 Irx2 Hoxd3 Hoxb5 Ripply3 Cc2d2a Fgf2 Hoxd4 Hoxb3 Rarg Hoxa9 Tbc1d32 Stc1 Pax2 Gata4 Tmem107 Wnt7b Robo2 Mks1 Hey2 Sox18 Smo Celsr2 Mdfi Hnf1b Ovol2 Lrp2 Pgap1 Dync2li1 Irx3 Nr2f2 Bmpr1b C1qa Fgf1 Tbx2 Hes5 Pax8 Lrp6 Nog Mns1 Edn1 Irx1 Hoxd8 Hoxb2 Fgfr2 Spry1 Wt1 Ror2 Hey1 Tbx3 Ahi1 Gdf11 Hoxd11 Arl6 Bmpr1a Reln Wnt6 Vangl2 Dchs1 Cdx2…
GOBP_MEMBRANE_DEPOLARIZATION_DURING_CARDIAC_MUSCLE_CELL_ACTION_POTENTIAL	4.2706e-05	0.00103558	0.557332	0.743707	2.1922	14	Scn1b Cacna2d1 Scn3b Ank3 Hcn4 Hcn2 Cacnb2
GOBP_MEMBRANE_DEPOLARIZATION_DURING_ACTION_POTENTIAL	5.23454e-05	0.00123319	0.557332	0.70025	2.18325	18	Scn1b Cacna2d1 Scn3b Ank3 Kcnh2 Cacna1i Hcn4 Hcn2 Cacnb2
GOBP_HOMOPHILIC_CELL_ADHESION_VIA_PLASMA_MEMBRANE_ADHESION_MOLECULES	6.2402e-06	0.000210766	0.610527	0.500078	2.13108	62	Robo1 Cdh24 Ptprr Clstn3 Tenm3 Ptprg Robo2 Cdh17 Celsr2 Fat4 Pcdh17 Cdh16 Robo4 Cdhr2 Cadm3 Cdh13 Sdk2 Pcdh1 Cdhr5 Dsg2 Dscam Dchs1 Igsf9 Tro Cdh11 Clstn1 Amigo2 Pcdh12 Pcdh19 Plxnb2 Pcdhgc3 Celsr1 Mpzl2 Fat1 Esam
GOBP_NEURON_PROJECTION_GUIDANCE	1.04615e-07	6.41253e-06	0.704976	0.426638	2.11583	144	Scn1b Robo1 Chl1 Efna4 Sema5a Neo1 Ntn5 Fzd3 Cntn1 Sema3g Ephb3 Robo2 Ephb6 Fez1 Smo Epha1 Chn1 Robo4 Sema4g Dpysl5 Prkcq Boc Bmpr1b Unc5a Klf7 Bdnf Dlx5 Nog Edn1 Nova2 Unc5b Notch3 Slit1 Etv1 Reln Ryk Lama5 Dscam Erbb2 Gli3 Sema6b Igsf9 Efna1 Kif5c Megf8 Arhgef25 Ptch1 Epha2 Sema6a Sema3b Sema3c Ephb4 Plxnb2 Kalrn Tubb3 Sema4c Crmp1 Rhoh Cxcl12 Ncam1 Nrcam Isl1 Ophn1 Plxna2 Slit2 Ednra Efnb1 Bmp…
GOBP_KIDNEY_MORPHOGENESIS	6.28509e-06	0.000211205	0.610527	0.492252	2.11304	65	Hoxb7 Wnt4 Irx2 Fgf2 Pax2 Wnt7b Smo Hnf1b Kif26b Lgr4 Irx3 Wnk4 Fgf1 Hes5 Pax8 Nog Irx1 Wt1 Tacstd2 Ahi1 Hoxd11 Gcnt4 Wnt6 Lama5 Dchs1 Gli3 Ptch1 Wnt11 Wwtr1 Hes1 Lrrk2 Bmp2 Bmp7 Hoxa11 Npnt Sall1 Lzts2 Asxl1 Maged1 Bmp4 Sox9 Sox4 Nphp3 Bcl2 Pdgfrb Pbx1
GOBP_NON_CANONICAL_WNT_SIGNALING_PATHWAY	6.36376e-06	0.000212768	0.610527	0.505628	2.11241	56	Fzd10 Wnt4 Ror1 Vangl1 Prickle1 Fzd3 Fzd8 Dact1 Nkd1 Mks1 Celsr2 Frzb Rspo3 Ift80 Ror2 Gpc6 Ryk Znrf3 Fzd2 Vangl2 Gpc4 Ptk7 Fzd6 Sfrp1 Wnt11 Celsr1 Sfrp2 Wnt7a Fzd4
GOBP_REGIONALIZATION	4.48605e-09	3.57803e-07	0.761461	0.403581	2.11013	205	Chrd Msx1 Emx2 Hoxb7 Robo1 Rpgrip1l Cobl Dzip1l Irx2 Hoxd3 Hoxb5 Fgf2 Hoxd4 Hoxb3 Rarg Hoxa9 Tbc1d32 Pax2 Gata4 Tmem107 Wnt7b Robo2 Mks1 Hey2 Smo Celsr2 Mdfi Hnf1b Ovol2 Lrp2 Pgap1 Irx3 Nr2f2 Bmpr1b C1qa Fgf1 Hes5 Pax8 Lrp6 Nog Mns1 Edn1 Irx1 Hoxd8 Hoxb2 Fgfr2 Spry1 Wt1 Ror2 Hey1 Tbx3 Ahi1 Gdf11 Hoxd11 Bmpr1a Reln Cdx2 Gli3 Meox2 Intu Megf8 Ptch1 Snai1 Ift172 Sfrp1 Nrarp Sema3c Cyp26b1 Msx2 Axin2…
GOBP_EAR_DEVELOPMENT	4.32175e-07	2.15113e-05	0.674963	0.434398	2.09658	120	Shroom2 Msx1 Rpgrip1l Ror1 Hoxa13 Dlx6 Fzd3 Esrp1 Stra6 Slc17a8 Mycl Pax2 Atp8a2 Ddr1 Mks1 Lgr5 Hey2 Tfap2a Atp8b1 Col11a1 Trip11 Tbx2 Hes5 Pax8 Dlx5 Frzb Nog Edn1 Spry2 Fgfr2 Ror2 Tbx3 Ahi1 Fgf9 Fzd2 Slc44a4 Dchs1 Gli3 Bcr Pls1 Prkra Ptk7 Fzd6 Hpca Tgfb3 Tsku Zeb1 Kcnq1 Hes1 Prrx1 Lrig1 Ednra Bmp2 Aldh1a3 Wnt5a
GOBP_EMBRYONIC_ORGAN_MORPHOGENESIS	2.85158e-08	2.07445e-06	0.733762	0.406185	2.09472	176	Msx1 Hoxb7 Bbs4 Ndrg4 Tead2 Hoxd3 Hoxb5 Hoxd4 Hoxb3 Dlx6 Rarg Hoxa9 Fzd3 Stra6 Pax2 Efemp1 Atp8a2 Gata4 Sox18 Smo Tfap2a Fbn1 Mdfi Hnf1b Col11a1 Ovol2 Tbx2 Pax8 Dlx5 Frzb Nog Edn1 Sox11 Spry2 Hoxb2 Fgfr2 Ror2 Tbx3 Fbn2 Grhl2 Ahi1 Pdgfra Fgf9 Pax5 Fzd2 Slc44a4 Vangl2 Gli3 Asb2 Bcr Pls1 Prkra Efna1 Ptk7 Fzd6 Aplnr Megf8 Epha2 Ift172 Tgfb3 Zeb1 Kcnq1 Wnt11 Foxf1 Hes1 Prrx1 Hoxd9 Sufu Lrig1 Pcgf2 Hox…
GOBP_NEPHRON_MORPHOGENESIS	2.41821e-05	0.000656087	0.57561	0.504473	2.09389	54	Hoxb7 Wnt4 Irx2 Fgf2 Pax2 Smo Hnf1b Kif26b Lgr4 Irx3 Wnk4 Fgf1 Hes5 Pax8 Nog Irx1 Wt1 Tacstd2 Ahi1 Hoxd11 Wnt6 Lama5 Dchs1 Gli3 Ptch1 Wnt11 Hes1 Bmp2 Bmp7 Hoxa11 Npnt Sall1 Lzts2
GOBP_INNER_EAR_MORPHOGENESIS	3.12535e-05	0.000811366	0.557332	0.507675	2.08309	51	Dlx6 Fzd3 Pax2 Atp8a2 Tfap2a Col11a1 Tbx2 Pax8 Dlx5 Frzb Spry2 Fgfr2 Ror2 Tbx3 Fgf9 Fzd2 Slc44a4 Bcr Pls1 Ptk7 Fzd6 Zeb1 Kcnq1 Prrx1 Lrig1 Aldh1a3 Wnt5a
GOBP_EAR_MORPHOGENESIS	1.99925e-05	0.000565601	0.57561	0.48396	2.0624	62	Msx1 Dlx6 Fzd3 Pax2 Atp8a2 Tfap2a Col11a1 Tbx2 Pax8 Dlx5 Frzb Nog Edn1 Spry2 Fgfr2 Ror2 Tbx3 Fgf9 Fzd2 Slc44a4 Bcr Pls1 Prkra Ptk7 Fzd6 Zeb1 Kcnq1 Prrx1 Lrig1 Ednra Aldh1a3 Wnt5a
GOBP_SENSORY_ORGAN_MORPHOGENESIS	3.64584e-07	1.87501e-05	0.674963	0.405609	2.03747	151	Shroom2 Msx1 Rpgrip1l Tenm3 Bbs4 Fgf2 Fjx1 Ift122 Dlx6 Rarg Slc1a1 Fzd3 Stra6 Pax2 Efemp1 Atp8a2 Tfap2a Fbn1 Gngt1 Col11a1 Tulp1 Tbx2 Pax8 Sdk2 Dlx5 Frzb Nog Tspan12 Edn1 Sox11 Spry2 Fgfr2 Ror2 Rom1 Tbx3 Fbn2 Ahi1 Gdf11 Ntrk2 Fgf9 Dscam Fzd2 Slc44a4 Gli3 Stau2 Bcr Intu Pls1 Prkra Ptk7 Fzd6 Epha2 Ift172 Cyp26b1 Fasl Tsku Zeb1 Kcnq1 Prom1 Cntf Prrx1 Lrig1 Ednra Aldh1a3 Bmp7 Wnt5a Fat1 Zhx2 Mfap5 Mf…
GOBP_PHASIC_SMOOTH_MUSCLE_CONTRACTION	0.000365287	0.00578517	0.498493	0.75715	2.03535	10	P2rx2 Tbx2 Edn1 Tbx3 Ptger3
GOBP_REGULATION_OF_ESTABLISHMENT_OF_PLANAR_POLARITY	0.000136211	0.00267571	0.518848	0.510419	2.01972	44	Ror1 Vangl1 Prickle1 Fzd3 Sapcd2 Dact1 Nkd1 Mks1 Celsr2 Rspo3 Ror2 Gpc6 Ryk Znrf3 Fzd2 Vangl2 Gpc4 Ptk7 Fzd6 Sfrp1 Wnt11 Celsr1 Sfrp2 Wnt7a
GOBP_REGULATION_OF_HEART_RATE_BY_CARDIAC_CONDUCTION	0.000238345	0.0041197	0.518848	0.605013	2.01861	23	Scn1b Cacna2d1 Scn3b Kcnh2 Hcn4 Pkp2 Cacnb2 Dsg2 Kcnq1 Isl1 Ank2 Kcne2
GOBP_CELL_FATE_SPECIFICATION	0.000383727	0.00599122	0.498493	0.516807	2.00616	39	Apc2 Fgf2 Hoxa13 Esrp1 Pax2 Sox18 Smo Hnf1b Tbx21 Tbx2 Tead4 Tbx3 Eya2 Bmpr1a Gli3 Ptch1 Foxa1 Wnt11 Sfrp2 Isl1 Sufu Hoxd10 Wnt5a Hoxa11 Sox17
GOBP_PHARYNGEAL_SYSTEM_DEVELOPMENT	0.000515685	0.0075863	0.477271	0.626711	2.002	19	Ripply3 Nog Edn1 Bmpr1a Ptch1 Adgrf5 Hes1 Isl1 Plxna2 Ednra Bmp7 Folr1 Bmp4
GOBP_REGULATION_OF_KIDNEY_DEVELOPMENT	0.000646067	0.0090422	0.477271	0.641028	1.99861	18	Hoxb7 Wnt4 Pax2 Smo Hnf1b Lgr4 Pax8 Nog Wt1 Tacstd2
GOBP_ESTABLISHMENT_OF_TISSUE_POLARITY	0.000130215	0.00258092	0.518848	0.480982	1.99585	53	Rpgrip1l Ror1 Vangl1 Prickle1 Fzd3 Sapcd2 Dact1 Nkd1 Mks1 Celsr2 Dlg3 Rspo3 Ror2 Gpc6 Ryk Znrf3 Fzd2 Vangl2 Gpc4 Ptk7 Fzd6 Sfrp1 Wnt11 Celsr1 Sfrp2 Wnt7a
GOBP_RENAL_TUBULE_DEVELOPMENT	3.83023e-05	0.000949668	0.557332	0.462085	1.9931	67	Hoxb7 Wnt4 Irx2 Fgf2 Pax2 Wnt7b Lgr5 Smo Hnf1b Kif26b Lgr4 Irx3 Wnk4 Fgf1 Hes5 Pax8 Nog Irx1 Wt1 Tacstd2 Ahi1 Hoxd11 Wnt6 Lama5 Dchs1 Gli3 Ptch1 Aqp11 Wnt11 Prom1 Wwtr1 Hes1 Bmp2 Hoxa11 Npnt Sall1 Lzts2 Maged1 Bmp4 Ttc8 Sox9
GOBP_INORGANIC_ION_IMPORT_ACROSS_PLASMA_MEMBRANE	4.96665e-05	0.00117847	0.557332	0.475958	1.98845	56	Cacna2d1 Kcnk5 Slc39a5 Kcnh2 Slc9a5 Scnn1a Slc5a1 Slc12a8 Hcn4 Hcn2 P2rx1 Ifng Wnk4 Steap2 Kcnj10 Slc39a4 Slc6a9 Atp1b2 Slc12a2 Abcc9
GOBP_COPII_COATED_VESICLE_BUDDING	3.88837e-06	0.00014148	0.610527	-0.645068	-2.36418	28	Rab1a Sar1a Pef1 Sec24a Cul3 Tmed2 Vapa Tbc1d20 Tfg Ppp6c Sec24b Sec23a Sec16a Sec24c Tmed10 Sec23b Sec31a
GOBP_MRNA_TRANSPORT	3.07084e-09	2.47914e-07	0.774939	-0.483817	-2.37629	104	Ranbp2 Hnrnpa1 Poldip3 Sarnp Nup85 Ddx19b Nup205 Khsrp Thoc7 Setd2 Hsf1 Agfg1 Eif5a Cetn3 Upf2 Ahctf1 Gle1 Ncbp2 G3bp2 Iws1 Ndc1 Ncbp1 Smg7 Pabpn1 Ddx39b Upf1 Srsf3 Lrpprc Nxf1 Ncbp3 Nup50 Srsf7 Slbp Chtop Nxt1 Mvp Aaas Hnrnpa2b1 Dhx9 Seh1l Nup214 Pcid2 Tpr Alyref Senp2 Xpo1 Bicd2 Igf2bp2 Pom121 Nup153 Alkbh5 Upf3b Nup160
GOBP_GOLGI_VESICLE_TRANSPORT	1.93853e-15	5.83321e-13	1.00732	-0.423075	-2.37747	267	Vps35l Bcap31 Arl1 Rab1a Tapbp Sar1a Hyou1 Gga1 Vamp4 Snap23 Scyl1 Commd1 Snx2 Pef1 Arf3 Cog3 Vamp3 Vti1b Sec24a Csk Rab6a Rer1 Nsf Cul3 Ap2a1 Ykt6 Cnih4 Stx18 Tmed2 Golga2 Htt Exoc1 Dnm2 Snx12 Plpp3 Yipf5 Tmem115 Arcn1 Vapa Tmed9 Ap3s2 Cog5 Scfd1 Scamp3 Yif1b Tbc1d20 Lman2 Tmed4 Ergic3 Surf4 Copg2 Trappc8 Snx1 Tmed5 Tmed3 Sys1 Rack1 Tfg Kdelr1 Ppp6c Ergic1 Arfgap3 Snx3 Rab14 Tbc1d14 Sec24b Rab2a…
GOBP_ESTABLISHMENT_OF_RNA_LOCALIZATION	1.77321e-10	1.75204e-08	0.826657	-0.467893	-2.38324	132	Ranbp2 Khdrbs1 Npm1 Hnrnpa1 Poldip3 Sarnp Nup85 Ddx19b Nup205 Khsrp Thoc7 Setd2 Hsf1 Agfg1 Eif5a Cetn3 Upf2 Ahctf1 Cpsf6 Gle1 Sidt2 Ncbp2 G3bp2 Ssb Iws1 Ndc1 Ncbp1 Smg7 Terf1 Pabpn1 Ddx39b Upf1 Srsf3 Lrpprc Nxf1 Ncbp3 Nup50 Srsf7 Slbp Chtop Nxt1 Mvp Aaas Hnrnpa2b1 Dhx9 Seh1l Nup214 Phax Ybx1 Pcid2 Tpr Kpnb1 Alyref Senp2 Xpo1 Bicd2 Igf2bp2 Pom121 Tomm20 Nup153 Alkbh5 Upf3b Nup160 Rftn1
GOBP_RNA_LOCALIZATION	3.80225e-12	5.59354e-10	0.887075	-0.454688	-2.38533	166	Cct4 Tcp1 Ranbp2 Khdrbs1 Npm1 Hnrnpa1 Fbl Poldip3 Sarnp Nup85 Ddx19b Nup205 Khsrp Thoc7 Setd2 Dcp2 Hsf1 Agfg1 Eif5a Cetn3 Upf2 Cct6a Ahctf1 Cpsf6 Gle1 Sidt2 Ncbp2 G3bp2 Ssb Iws1 Ndc1 Ncbp1 Smg7 Terf1 Pabpn1 Ddx39b Upf1 Mex3d Srsf3 Lrpprc Nxf1 Ncbp3 Nup50 Hnrnpab Srsf7 Slbp Chtop Nxt1 Mvp Aaas Hnrnpa2b1 Dhx9 Cct7 Seh1l Nup214 Exosc10 Phax Yy1 Prpf31 Ybx1 Pcid2 Tpr Naf1 Kpnb1 Alyref Senp2 Xpo1 Bicd…
GOBP_REGULATION_OF_TRANSCRIPTION_ELONGATION_FROM_RNA_POLYMERASE_II_PROMOTER	5.75364e-07	2.74022e-05	0.659444	-0.611172	-2.38783	36	Zmynd11 Gtf2f1 Ctnnb1 Tcerg1 Cdk9 Nelfe Rnf168 Supt4a Cdk13 Eaf1 Supt16 Hexim1 Ell2 Axin1 Ell Nelfb Leo1 Cdk12 Eapp Nelfa Brd4 Cdc73 Ldb1
GOBP_ESTABLISHMENT_OF_PROTEIN_LOCALIZATION_TO_MITOCHONDRIAL_MEMBRANE	2.27271e-06	8.69674e-05	0.627257	-0.651679	-2.38841	28	Calm3 Ndufa13 Samm50 Nmt1 Bax Timm8a1 Timm13 Tomm22 Cox18 Hsp90aa1
GOBP_MRNA_METABOLIC_PROCESS	4.44479e-27	4.90409e-24	1.34993	-0.396395	-2.41272	600	Srsf2 Cnot2 Ppp4r2 Txnl4a Hnrnpf Hspa8 Tardbp Prdx6 Snrpd1 Magoh Rock1 Prkcd Papola Ubl5 Rbm4 Vim Slc11a1 Sf3a3 Khdrbs1 Npm1 Rbm42 Hnrnpa1 Med1 Cwc22 Aurkaip1 Puf60 Zmat2 Cnot8 Smndc1 Acin1 Pnn Celf1 Ptbp1 Ik Lgals3 Srrm2 Srrt Snrnp70 Cpsf2 Cebpg Exosc3 U2af2 Snrpd3 Tent2 Dhx15 Helz2 Khsrp Ppil1 Nudt16l1 Fam50a Mapkapk2 Cwc15 Syncrip Thoc7 Snrnp40 C5ar1 Zfp36l2 Dcp2 Tcerg1 Fxr1 Hnrnph1 Sf3b6 Snrn…
GOBP_MRNA_PROCESSING	8.74107e-21	4.13328e-18	1.17789	-0.41112	-2.42185	403	Srsf2 Ppp4r2 Txnl4a Hnrnpf Hspa8 Tardbp Prdx6 Snrpd1 Magoh Papola Ubl5 Rbm4 Sf3a3 Khdrbs1 Rbm42 Hnrnpa1 Cwc22 Aurkaip1 Puf60 Zmat2 Smndc1 Acin1 Pnn Celf1 Ptbp1 Ik Lgals3 Srrm2 Srrt Snrnp70 Cpsf2 U2af2 Snrpd3 Tent2 Dhx15 Khsrp Ppil1 Fam50a Cwc15 Syncrip Thoc7 Snrnp40 Tcerg1 Fxr1 Hnrnph1 Sf3b6 Snrnp27 Snrpd2 Snrnp25 Cdk9 Zfp326 Hsf1 Srsf11 Bud31 Prpf40a Lsm4 Nelfe Psip1 Tfip11 Supt4a Prpf38a Xrn2 S…
GOBP_MITOCHONDRIAL_RESPIRATORY_CHAIN_COMPLEX_ASSEMBLY	8.9297e-10	8.09789e-08	0.801216	-0.520163	-2.44103	88	Ndufs8 Ndufa13 Ndufb7 Ndufb10 Samm50 Ndufb9 Ndufb8 Ndufa12 Ndufab1 Ndufa1 Uqcc2 Ndufa6 Cox17 Pet100 Ndufa11 Coa4 Cox18 Uqcrfs1 Coa5 Cox20 Ndufc1 Ndufa10 Ndufc2 Sdhaf4 Ndufa5 Ndufb6 Tfam Ndufa2 Slc25a33 Ndufaf2 Ndufs3 Cox19 Smim20 Ndufs7 Ndufs2 Sdhaf2 Aifm1 Coa3 Cox14 Ndufaf8
GOBP_TRANSCRIPTION_ELONGATION_FROM_RNA_POLYMERASE_II_PROMOTER	2.73332e-08	2.01051e-06	0.733762	-0.573137	-2.45378	54	Zmynd11 Gtf2f1 Adrm1 Ctnnb1 Elob Setd2 Tcerg1 Cdk9 Nelfe Rnf168 Supt4a Ercc3 Elof1 Cdk13 Eaf1 Eloa Supt16 Hexim1 Ell2 Polr2i Axin1 Ell Nelfb Leo1 Cdk12 Wdr61 Pcid2
GOBP_CELLULAR_RESPIRATION	3.1418e-14	7.42811e-12	0.965328	-0.458425	-2.46921	197	Ndufs6 Cox5b Sod2 Ndufs8 Ndufb7 Ndufb10 Atp5k Hif1a Ndufb9 Cyc1 Ndufb8 Ndufa12 Adsl Ndufab1 Ndufa1 Il10rb Uqcc2 Atp7a Ndufa6 Uqcrb Ogdh Sdhb Plec Atp5e Atp5o Idh3g Rhoa Cox7c Uqcrq Ndufv2 Tnf Dlst Uqcr10 Uqcrc1 Aco2 Uqcrfs1 Atp5d Cox4i1 Cat Cox5a Mtfr1l Aco1 Atp5b Ndufc1 Mtln Ndufv1 Ndufa10 Gba Ndufc2 Sdhaf4 Nnt Ndufa5 Dnajc15 Ndufb6 Sdhc Ndufa2 Slc25a33 Dlat Atp5j2 Pik3ca Ireb2 Ndufs3 Slc25a22 G…
GOBP_RNA_SPLICING_VIA_TRANSESTERIFICATION_REACTIONS	8.96793e-17	3.2982e-14	1.05746	-0.44314	-2.47337	254	Srsf2 Txnl4a Hnrnpf Hspa8 Prdx6 Snrpd1 Magoh Ubl5 Rbm4 Sf3a3 Khdrbs1 Rbm42 Hnrnpa1 Cwc22 Puf60 Zmat2 Smndc1 Pnn Celf1 Ptbp1 Ik Srrm2 Snrnp70 U2af2 Snrpd3 Khsrp Ppil1 Cwc15 Syncrip Snrnp40 Fxr1 Hnrnph1 Sf3b6 Snrpd2 Snrnp25 Bud31 Prpf40a Lsm4 Psip1 Tfip11 Prpf38a Snrpa1 Prpf3 C1qbp Kdm1a Snrpf Cdk13 Ncbp2 Lsm3 Tgs1 Prpf4b Hnrnpm Snrpg Ncbp1 Rbm39 Rbm17 Sf3b5 Jmjd6 Ddx39b Pqbp1 Clns1a Prpf19 Ppil3 D…
GOBP_INTRACELLULAR_PROTEIN_TRANSPORT	2.27148e-32	3.75929e-29	1.48157	-0.39916	-2.47508	701	Ndufa13 Hspa5 Srp9 Bcap31 Hspa8 Tardbp Snf8 Ppp1r10 Arl1 Tram1 Samm50 Hsp90ab1 Srp14 Mmp12 Rab1a Sar1a Nmt1 Gga1 Stx4a Ranbp2 Prkcd Sumo1 Ubl5 Arf6 Npm1 Cdc42 Ssr1 Aip Fam91a1 Atp6ap1 Pttg1ip Stx3 Ptpn23 Med1 Bax Rabgef1 Clta Chmp4b Snx2 Stx11 Vps13d Nfkbia Arf3 Itgb2 Ptpn1 Rab5a Tomm7 Ube2l3 Cog3 Timm8a1 Ap2s1 Stx12 Hikeshi Rab7 Rab11a Timm13 Vti1b Zfand6 Sec24a Itgam Vps36 Gdi1 Nagpa Ufd1 Rab6a…
GOBP_ESTABLISHMENT_OF_PROTEIN_LOCALIZATION_TO_ENDOPLASMIC_RETICULUM	9.44803e-08	5.90056e-06	0.704976	-0.669879	-2.49625	31	Hspa5 Srp9 Tram1 Srp14 Chmp4b Sec63 Srp72 Srp19 Spcs3 Edem1 Srprb Herpud1 Bag6 Srp68 Sec62 Sec61a2 Rab3gap2 Sec61a1 Rab10 Spcs1 Zfand2b
GOBP_OXIDATIVE_PHOSPHORYLATION	1.72706e-11	2.15719e-09	0.863415	-0.49811	-2.51507	120	Ndufs6 Cox5b Ndufs8 Ndufb7 Ndufb10 Atp5k Ndufb9 Cyc1 Ndufb8 Ndufa12 Ndufab1 Ndufa1 Uqcc2 Atp7a Ndufa6 Uqcrb Atp5e Atp5o Rhoa Cox7c Uqcrq Ndufv2 Tnf Uqcr10 Uqcrc1 Uqcrfs1 Atp5d Cox4i1 Cox5a Atp5b Ndufc1 Ndufv1 Ndufa10 Ndufc2 Ndufa5 Dnajc15 Ndufb6 Sdhc Ndufa2 Slc25a33 Atp5j2 Ndufs3 Vcp Sdhd Ndufs7 mt-Cytb Ndufs2 Sdhaf2 Stoml2 Atp5j Cox7a2l Cox7a2 Park7 Chchd10
GOBP_ESTABLISHMENT_OF_PROTEIN_LOCALIZATION_TO_ORGANELLE	7.42097e-22	4.0939e-19	1.21254	-0.436234	-2.51902	351	Calm3 Ndufa13 Hspa5 Srp9 Bcap31 Hspa8 Cct4 Tardbp Snf8 Ppp1r10 Dnaja1 Tram1 Samm50 Hsp90ab1 Srp14 Mmp12 Tcp1 Nmt1 Ranbp2 Prkcd Sumo1 Ubl5 Aip Pttg1ip Ptpn23 Med1 Bax Chmp4b Vps13d Nfkbia Tomm7 Ube2l3 Timm8a1 Hikeshi Rab7 Rab11a Timm13 Zfand6 Cd68 Vps36 Nagpa Nf1 Chp1 Tnpo2 Timm17a Kpna1 Tomm22 Jak2 Nup85 Atpif1 Sh3glb1 Sec63 Timm23 Cox18 Pmpcb Rala Timm50 Srp72 Sae1 Srp19 Hsp90aa1 Appl2 M6pr Bnip…
GOBP_ATP_SYNTHESIS_COUPLED_ELECTRON_TRANSPORT	3.35024e-10	3.21429e-08	0.814036	-0.541148	-2.51956	81	Ndufs6 Cox5b Ndufs8 Ndufb7 Ndufb10 Ndufb9 Cyc1 Ndufb8 Ndufa12 Ndufab1 Ndufa1 Ndufa6 Uqcrb Cox7c Uqcrq Ndufv2 Uqcr10 Uqcrfs1 Cox4i1 Cox5a Ndufc1 Ndufv1 Ndufa10 Ndufc2 Ndufa5 Dnajc15 Ndufb6 Sdhc Ndufa2 Ndufs3 Sdhd Ndufs7 mt-Cytb Ndufs2 Sdhaf2 Cox7a2l Cox7a2 Park7 Sdha Chchd2
GOBP_AEROBIC_RESPIRATION	9.85915e-14	2.1054e-11	0.954542	-0.482487	-2.52089	161	Ndufs6 Cox5b Ndufs8 Ndufb7 Ndufb10 Atp5k Hif1a Ndufb9 Cyc1 Ndufb8 Ndufa12 Adsl Ndufab1 Ndufa1 Uqcc2 Atp7a Ndufa6 Uqcrb Ogdh Sdhb Atp5e Atp5o Idh3g Rhoa Cox7c Uqcrq Ndufv2 Tnf Dlst Uqcr10 Uqcrc1 Aco2 Uqcrfs1 Atp5d Cox4i1 Cat Cox5a Mtfr1l Aco1 Atp5b Ndufc1 Ndufv1 Ndufa10 Ndufc2 Nnt Ndufa5 Dnajc15 Ndufb6 Sdhc Ndufa2 Slc25a33 Dlat Atp5j2 Ireb2 Ndufs3 Vcp Sdhd Ndufs7 Mdh2 mt-Cytb Ndufs2 Sdhaf2 Stoml2 …
GOBP_RNA_SPLICING	3.5406e-22	2.1308e-19	1.22105	-0.436324	-2.52215	352	Srsf2 Polr2a Ppp4r2 Txnl4a Hnrnpf Hspa8 Tardbp Prdx6 Snrpd1 Magoh Ubl5 Rbm4 Sf3a3 Khdrbs1 Rbm42 Hnrnpa1 Usb1 Cwc22 Puf60 Zmat2 Smndc1 Acin1 Pnn Celf1 Ptbp1 Ik Lgals3 Srrm2 Snrnp70 U2af2 Rp9 Snrpd3 Dhx15 Khsrp Ppil1 Fam50a Cwc15 Syncrip Thoc7 Snrnp40 Rragc Tcerg1 Fxr1 Hnrnph1 Tmbim6 Sf3b6 Snrnp27 Snrpd2 Snrnp25 Zfp326 Rtcb Srsf11 Bud31 Prpf40a Lsm4 Ppp2ca Psip1 Tfip11 Slc38a2 Prpf38a Snrpa1 Prpf3 …
GOBP_PROTEIN_LOCALIZATION_TO_MITOCHONDRION	3.05404e-11	3.48581e-09	0.851339	-0.509692	-2.53033	110	Calm3 Ndufa13 Bcap31 Dnaja1 Samm50 Nmt1 Ubl5 Aip Bax Tomm7 Ube2l3 Timm8a1 Timm13 Timm17a Tomm22 Atpif1 Sh3glb1 Timm23 Cox18 Pmpcb Rala Timm50 Sae1 Hsp90aa1 Bnip3l Fis1 Akt1 Tomm40 Immp1l Hk1 Dnajc15 Tspo Tomm70a Rhou Arih2 Fbxo7 Rnf31 Tomm5 Grpel1 Atg13 Csnk2a2 Lman1 Aifm1 Pitrm1 Mff Ube2d3 Mtch2 Timm10 Timm10b Tomm34 Ddit3 Ube2j2 Tomm20 Parl
GOBP_ENDOPLASMIC_RETICULUM_TO_GOLGI_VESICLE_MEDIATED_TRANSPORT	9.3132e-12	1.20889e-09	0.875325	-0.50772	-2.54131	116	Bcap31 Rab1a Sar1a Hyou1 Vamp4 Pef1 Cog3 Sec24a Cul3 Ykt6 Cnih4 Stx18 Tmed2 Golga2 Yipf5 Arcn1 Vapa Tmed9 Scfd1 Yif1b Tbc1d20 Lman2 Tmed4 Ergic3 Copg2 Trappc8 Tmed5 Tmed3 Tfg Kdelr1 Ppp6c Ergic1 Sec24b Rab2a Sec23a Vcp Ergic2 Sec16a Copa Sec24c Tmed10 Copb1 Lman1 Gosr1 Trappc3 Tex261 Atl2 Bet1 Sec23b Ier3ip1 Copb2 Tmed7 Creb3l2 Atl3 Arf4 Rab1b Sec31a Yipf4
GOBP_RESPIRATORY_ELECTRON_TRANSPORT_CHAIN	2.21405e-11	2.66491e-09	0.863415	-0.527133	-2.56303	100	Ndufs6 Cox5b Sod2 Ndufs8 Ndufb7 Ndufb10 Ndufb9 Cyc1 Ndufb8 Ndufa12 Ndufab1 Ndufa1 Ndufa6 Uqcrb Sdhb Plec Cox7c Uqcrq Ndufv2 Uqcr10 Uqcrfs1 Cox4i1 Cox5a Ndufc1 Ndufv1 Ndufa10 Gba Ndufc2 Ndufa5 Dnajc15 Ndufb6 Sdhc Ndufa2 Ndufs3 Slc25a22 Gpd2 Sdhd Ndufs7 Etfa mt-Cytb Ndufs2 Sdhaf2 Cox7a2l Cox7a2 Park7 Sdha Chchd2 mt-Nd3 Etfb Slc25a51 mt-Co3 Ndufs1 Mybbp1a mt-Nd4 mt-Nd2 mt-Nd5 Dguok
GOBP_PROTON_TRANSMEMBRANE_TRANSPORT	7.74793e-14	1.70971e-11	0.954542	-0.566513	-2.73672	99	Cox5b Atp6v1c1 Atp5k Cyc1 Atp6v0c Slc15a3 Atp6v0e Atp6v1g1 Tcirg1 Atp7a Cox17 Chp1 Atp5e Cox8a Atp5o Cyb5a Slc25a3 Slc36a1 Uqcr10 Uqcrc1 Slc25a4 Atp1a1 Uqcrfs1 Atp5d Cox6b1 Atp6v0d1 Atp6v1b2 Atp5g3 Cox4i1 Cox5a Atp6v1e1 Sphk2 Atp6v1h Atp5b Rnasek Atp6v0d2 Actn4 Nnt Clcn4 Slc11a2 Tmco3 Atp5j2 Tmsb4x Slc25a22 Ndufs7 Ucp2 mt-Cytb Stoml2 Atp5j Cox7a2l Park7 Slc25a5 Atp6v1f

## Sheet: PAMM2
pathway	pval	padj	log2err	ES	NES	size	leadingEdge
GOBP_POSITIVE_REGULATION_OF_EPITHELIAL_CELL_DIFFERENTIATION	1.7015e-05	0.00103324	0.57561	0.580308	2.18828	35	Lif Pax8 Fgf2 Kdf1 Ahi1 Pax2 Bmp6 Ovol2 Sfn Tmem100 Numa1 Cd24a Sox9 Prom1 Wnt10b Cdkn2b Med1 Bmp4 Acvrl1 Vdr Sult2b1
GOBP_NEPHRON_MORPHOGENESIS	2.94019e-06	0.00024638	0.627257	0.527379	2.18326	54	Lif Hoxd11 Pax8 Hoxb7 Wnk4 Irx2 Fgf2 Ahi1 Tacstd2 Pax2 Gli3 Kif26b Wnt11 Pdgfrb Hes5 Smad4 Nog Irx1 Hoxa11 Npnt Sox9 Hnf1b Wnt4 Bmp4 Irx3 Myc
GOBP_RENAL_TUBULE_DEVELOPMENT	4.75991e-06	0.000358075	0.610527	0.499585	2.18267	67	Lif Hoxd11 Pax8 Hoxb7 Wnk4 Irx2 Fgf2 Aqp11 Ahi1 Tacstd2 Pax2 Wnt7b Gli3 Lgr5 Kif26b Wnt11 Hes5 Smad4 Nog Irx1 Hoxa11 Npnt Cd24a Sox9 Hnf1b Prom1
GOBP_THYMIC_T_CELL_SELECTION	7.12252e-05	0.00306176	0.538434	0.675025	2.15268	19	Ptprc Cd28 Cd74 Cd3d Cd3g Cd3e Zap70 Jag2 Gli3 Ccr7
GOBP_DIGESTIVE_TRACT_MORPHOGENESIS	9.8904e-05	0.00385144	0.538434	0.561974	2.11111	33	Sox11 Ahi1 Gata4 Ephb3 Gli3 Ovol2 Wnt11 Stra6 Sfrp2 Id2 Wnt5a Hnf1b Hoxa13 Sfrp1 Dact1 Bmp4
GOBP_KIDNEY_MORPHOGENESIS	1.15568e-05	0.000765063	0.593325	0.485751	2.10746	65	Lif Hoxd11 Pax8 Hoxb7 Wnk4 Irx2 Fgf2 Ahi1 Tacstd2 Pax2 Gcnt4 Wnt7b Gli3 Kif26b Wnt11 Pdgfrb Hes5 Smad4 Nog Irx1 Hoxa11 Npnt Sox9 Hnf1b Basp1 Wnt4 Bmp4 Irx3 Myc
GOBP_EYE_MORPHOGENESIS	1.05164e-06	9.66925e-05	0.643552	0.439829	2.07151	98	Ptprm Efemp1 Shroom2 Rpgrip1l Rom1 Tspan12 Fgf2 Sox11 Ahi1 Cntf Fjx1 Fbn2 Prdm1 Tenm3 Slc1a1 Kdr Tdrd7 Pax2 Gli3 Gngt1 Zhx2 Tulp1 Epha2 Stra6 Col5a1 Mfsd2a Ift122 Ntrk2 Dscam Sox9 Col5a2 Atp8a2 Nectin1 Wnt5a Prom1 Tbx2 Mfap2 Mfn2
GOBP_PEPTIDE_ANTIGEN_ASSEMBLY_WITH_MHC_PROTEIN_COMPLEX	0.000395629	0.0110509	0.498493	0.738059	2.05889	12	H2-Ab1 H2-Aa H2-Eb1 H2-Oa H2-Ob H2-DMa
GOBP_GAMMA_DELTA_T_CELL_ACTIVATION	0.000271161	0.00834923	0.498493	0.66221	2.05478	17	Ptprc Egr3 Jag2 Itk Lef1 Cxadr Klrc1 Gpr18 Nod2 Jaml Stat5b Tcf7
GOBP_SENSORY_ORGAN_MORPHOGENESIS	2.95998e-07	3.76828e-05	0.674963	0.404969	2.05312	151	Msx1 Ptprm Efemp1 Shroom2 Pax8 Rpgrip1l Rom1 Tspan12 Fgf2 Sox11 Ahi1 Cntf Ror2 Fjx1 Fzd6 Fbn2 Fzd3 Edn1 Dlx6 Prdm1 Tenm3 Slc1a1 Kdr Tdrd7 Pax2 Tbx3 Gli3 Gngt1 Zhx2 Tulp1 Epha2 Frzb Nog Stra6 Col5a1 Mfsd2a Ift122 Ntrk2 Dscam Slc44a4 Sox9 Col5a2 Fzd2 Cyp26b1 Atp8a2 Nectin1 Wnt5a Prom1 Tbx2 Lrig1 Mfap2 Mfn2 Myo3b Myo6 Col11a1 Bmp4 Sdk2 Dlx5 Osr2 Ednra
GOBP_KIDNEY_EPITHELIUM_DEVELOPMENT	4.24914e-06	0.000330933	0.610527	0.436054	2.05054	96	Lif Hoxd11 Pax8 Hoxb7 Wnk4 Irx2 Fgf2 Aqp11 Ahi1 Tacstd2 Pax2 Wnt7b Gli3 Robo2 Kif26b Wnt11 Hes5 Smad4 Nog Irx1 Hoxa11 Npnt Myo1e Cd24a Sox9 Slit2 Hnf1b Prom1 Basp1 Sfrp1 Sdc1 Lamb2 Wnt4 Bmp4 Irx3 Myc Sdc4 Ednra
GOBP_PEPTIDE_ANTIGEN_ASSEMBLY_WITH_MHC_CLASS_II_PROTEIN_COMPLEX	9.5214e-05	0.00372968	0.538434	0.841763	2.04699	8	H2-Ab1 H2-Aa H2-Eb1 H2-Oa H2-Ob H2-DMa
GOBP_NEGATIVE_T_CELL_SELECTION	0.000344395	0.0101329	0.498493	0.808291	2.04398	9	Ptprc Cd28 Cd74 Cd3e Zap70 Gli3 Ccr7
GOBP_NEPHRON_EPITHELIUM_DEVELOPMENT	2.21996e-05	0.00127793	0.57561	0.451789	2.03508	76	Lif Hoxd11 Pax8 Hoxb7 Wnk4 Irx2 Fgf2 Aqp11 Ahi1 Tacstd2 Pax2 Wnt7b Gli3 Kif26b Wnt11 Hes5 Smad4 Nog Irx1 Hoxa11 Npnt Myo1e Cd24a Sox9 Hnf1b Prom1 Basp1 Lamb2 Wnt4 Bmp4 Irx3 Myc Ednra
GOBP_HOMOPHILIC_CELL_ADHESION_VIA_PLASMA_MEMBRANE_ADHESION_MOLECULES	6.07859e-05	0.00275618	0.557332	0.472968	2.02485	62	Ptprg Ptprm L1cam Ptprr Amigo2 Cd84 Tenm3 Cdhr5 Robo2 Cdh17 Celsr2 Cdh16 Cdh13 Cdhr2 Cadm3 Cdh2 Dscam Pcdh7 Nectin1 Igsf11 Celsr1 Pcdh12 Ptpn23 Tro Sdk2 Robo1 Pvr Igsf9 Cdh24 Clstn1 Clstn3 Cdh1 Cdh3 Dchs1 Fat4 Pcdh17 Robo4 Cdh11
GOBP_REGULATION_OF_ANIMAL_ORGAN_MORPHOGENESIS	2.67568e-05	0.00148849	0.57561	0.434089	2.00887	85	Msx1 Pdgfa Pax8 Nkd1 Hoxb7 Ror1 Fgf2 Ahi1 Gpc6 Ror2 Fzd6 Tacstd2 Fzd3 Edn1 Pax2 Robo2 Celsr2 Gpc4 Wnt11 Nog Hoxa11 Sfrp2 Sulf1 Sox9 Fzd2 Wnt5a Med12 Vangl2 Celsr1 Smurf2 Btbd7 Sfrp1 Wnt4 Dact1 Wnt7a Ryk Bmp4 Apcdd1
GOBP_PHOTORECEPTOR_CELL_DIFFERENTIATION	0.000452514	0.0122271	0.498493	0.54429	2.00462	30	Rpgrip1l Rom1 Ahi1 Cntf Prdm1 Gngt1 Tulp1 Mfsd2a Ift140 Ntrk2 Dscam Sox9 Prom1
GOBP_SENSORY_PERCEPTION_OF_CHEMICAL_STIMULUS	0.000508391	0.0135162	0.477271	0.542833	1.99926	30	Pigr Omp P2rx2 Lpo Nxnl2 Nav2 Mkks Itpr3 Lef1 Lcn4 Fzd2 Wnt10b Ffar4 Adcy3 Cfap69 Obp2a Pde4a Gjb4
GOBP_ANTIGEN_PROCESSING_AND_PRESENTATION_OF_EXOGENOUS_PEPTIDE_ANTIGEN_VIA_MHC_CLASS_II	0.000544322	0.0142345	0.477271	0.616574	1.99825	20	H2-Ab1 H2-Aa Cd74 H2-Eb1 H2-Oa H2-Ob H2-DMa
GOBP_MESONEPHROS_DEVELOPMENT	7.78359e-05	0.00330304	0.538434	0.458339	1.99373	66	Hoxd11 Pax8 Hoxb7 Fgf2 Tacstd2 Pax2 Gli3 Robo2 Kif26b Zbtb16 Wnt11 Smad4 Nog Hoxa11 Npnt Sox9 Slit2 Hnf1b Basp1 Ren1 Sfrp1 Sdc1 Wnt4 Bmp4 Myc Sdc4 Osr2
GOBP_NEURON_PROJECTION_GUIDANCE	1.0514e-06	9.66925e-05	0.643552	0.393708	1.97823	144	Ptprm Sema3g Chn1 L1cam Chl1 Efna4 Ncam1 Neo1 Fzd3 Edn1 Ntn5 Nrcam Cntn1 Ephb3 Nfib Gli3 Robo2 Fez1 Efna1 Epha1 Kif5c Flrt2 Dpysl5 Boc Efnb1 Bmpr1b Epha2 Smad4 Nova2 Nog Fez2 Klf7 Unc5b Tubb3 Sema5a Reln Dscam Sos1 Sema3b Plxnc1 Slit2 Nectin1 Wnt5a Isl1 Plxna2 Megf8 Lhx2 Arhgef25 Tmeff1 Lamb2 Egr2 Erbb2 Sema4d Ryk Sema4g Sema7a Dlx5 Robo1 Ednra Ephb4 Fyn Notch3
GOBP_NEPHRON_TUBULE_FORMATION	0.00125367	0.0237802	0.45506	0.706957	1.97213	12	Pax8 Irx2 Pax2 Hes5 Nog Irx1 Sox9 Hnf1b Irx3
GOBP_RETINA_MORPHOGENESIS_IN_CAMERA_TYPE_EYE	0.000769576	0.0176283	0.477271	0.533999	1.96672	30	Ptprm Rpgrip1l Rom1 Tspan12 Ahi1 Fjx1 Slc1a1 Zhx2 Mfsd2a Ntrk2 Dscam Sox9 Atp8a2 Prom1
GOBP_EMBRYONIC_ORGAN_MORPHOGENESIS	4.16839e-07	4.67707e-05	0.674963	0.380141	1.94876	176	Msx1 Efemp1 Pax8 Bbs5 Hoxb7 Setdb2 Fuz Hoxb5 Sox11 Hoxb2 Ahi1 Ror2 Fzd6 Fbn2 Hoxb3 Fzd3 Edn1 Dlx6 Hoxb6 Pax2 Hoxb8 Gata4 Tbx3 Gli3 Efna1 Ovol2 Wnt11 Mkks Epha2 Frzb Nog Stra6 Hoxa11 Ift140 Slc44a4 Sox9 Fzd2 Hoxd9 Atp8a2 Id2 Wnt5a Ndrg4 Hnf1b Hoxd3 Megf8 Med12 Vangl2 Tbx2 Lrig1 Tgfb3 Mical2 Mfap2 Hoxd10 Tulp3 Hand1 Myo3b Myo6 Col11a1 Bmp4 Mmp14 Dlx5 Osr2 Ednra Tead2 Mthfd1l Tfap2a Acvr1
GOBP_POSITIVE_REGULATION_OF_LEUKOCYTE_CELL_CELL_ADHESION	2.93683e-07	3.76828e-05	0.674963	0.374111	1.9429	197	Ptprc Il15 Cd28 H2-Ab1 H2-Aa Cd74 H2-Eb1 Dpp4 Nr4a3 Egr3 Lck Pck1 H2-Oa Vtcn1 Klrk1 Fut7 Cd3e Il27ra Sele Elane Tnfrsf13c Tnfsf4 Zap70 Socs1 Gli3 Ccl5 Cd83 Tespa1 Sirpb1a Il12a Zbtb16 H2-Ob Vnn1 Skap1 Cd27 Ccr7 Efnb1 Ifng Lef1 H2-DMa Src Sirpb1b Xcl1 Cd24a Malt1 Tnfrsf14 Alox5 Tnfsf14 Sirpa Nod2 Ets1 Flot2 Sox12 Il2ra Cav1 Prkcz Cd5 Il12b Cd160 Yes1 Pdcd1lg2 H2-Q7 Il1b Cd209b Cd276 Stat5b Il7r Ig…
GOBP_NUCLEOSIDE_MONOPHOSPHATE_METABOLIC_PROCESS	6.24843e-05	0.00279491	0.538434	-0.482583	-1.99639	61	Uck2 Paics Ak8 Uck1 Gda Gmps Adsl Impdh1 Ampd2 Guk1 Gmpr2 Ppat Mpp1 Ada Nudt2 Adssl1 Shmt1 Tk1 Impdh2 Dut Tyms Ampd3 Dguok Ak2 Nt5c2 Prps1 Dtymk Nt5c
GOBP_COTRANSLATIONAL_PROTEIN_TARGETING_TO_MEMBRANE	0.000559946	0.0144798	0.477271	-0.647657	-2.00523	18	Srp72 Tram1 Sec62 Ssr1 Srp14 Srpr Ssr2 Sil1 Zfand2b
GOBP_REGULATION_OF_ANDROGEN_RECEPTOR_SIGNALING_PATHWAY	0.000421173	0.0115691	0.498493	-0.589864	-2.00905	24	Park7 Ep300 Pkn1 Hdac6 Ncor2 Trim68 Smarca4 Ddx5 Dab2 Safb2 Prmt2 Sirt1 Rnf14
GOBP_NADP_METABOLIC_PROCESS	0.00040559	0.0112815	0.498493	-0.583486	-2.01332	26	Idh1 Trp53 Me2 Kcnab2 Idh2 Rpia Pgam1 H6pd Taldo1 Dera Nadk2 Dcxr Nadk
GOBP_CYTOCHROME_COMPLEX_ASSEMBLY	0.000267389	0.008331	0.498493	-0.557893	-2.03305	32	Coa4 Smim20 Uqcc1 Coa5 Uqcc2 Cyba Cox16 Uqcrfs1 Coa6 Sco2 Fastkd3 Cox19 Oxa1l Cox18
GOBP_NUCLEOSIDE_MONOPHOSPHATE_BIOSYNTHETIC_PROCESS	6.3084e-05	0.00280279	0.538434	-0.542294	-2.04309	38	Uck2 Paics Uck1 Gmps Adsl Impdh1 Ampd2 Ppat Ada Nudt2 Adssl1 Shmt1 Tk1 Impdh2 Dut Tyms Ampd3 Dguok
GOBP_REGULATION_OF_AEROBIC_RESPIRATION	0.000179394	0.00608328	0.518848	-0.583717	-2.0501	29	Cox7a2l Shmt2 Park7 Iscu Uqcc2 Arl2 Rhoa Atp7a Cox7a1 Trpv4 Nop53
GOBP_ENDOPLASMIC_RETICULUM_TO_GOLGI_VESICLE_MEDIATED_TRANSPORT	3.54216e-07	4.26347e-05	0.674963	-0.443741	-2.07013	116	Rab1b Cog3 Sec31a Sar1b Cnih4 Cope Sec23b Tmed1 Kdelr2 Lman2l Pef1 Lman2 Trappc6a Trappc2 Trappc11 Tmed9 Rab1a Whamm Bet1 Ykt6 Preb Pdcd6 Stx18 Sec24a Trappc5 Stx17 Scap Copg1 Hyou1 Mia2 Pgap1 Kdelr1 Vti1a Vapb Sec22a Copb2 Trip11 Bcap29 Arcn1 Ergic3 Atl3 Trappc1 Tex261 Arf4 Ergic1 Ergic2 Golga2 Sar1a Bcap31 Lrrk2 Yif1b Gosr1 Tmed10 Rab29 Rab2a Vcp
GOBP_TRICARBOXYLIC_ACID_METABOLIC_PROCESS	0.000160851	0.00563403	0.518848	-0.757717	-2.07284	12	Idh3b Glud1 Idh3a Idh1 Idh2 Aco2 Acly
GOBP_MITOCHONDRIAL_ELECTRON_TRANSPORT_NADH_TO_UBIQUINONE	2.52516e-05	0.00141666	0.57561	-0.528013	-2.07432	47	Ndufb9 Park7 Ndufb8 Ndufb7 Iscu Ndufv3 Ndufs8 Ndufa5 Ndufv2 Ndufs2 Ndufc1 mt-Nd4 Ndufa4 Ndufs1 Ndufa7 Ndufs7 Ndufb3 Ndufa1 Ndufa10 Ndufa6 Ndufb6 mt-Nd4l Ndufa2 Ndufb10 Ndufab1
GOBP_ENDOSOME_ORGANIZATION	3.09793e-06	0.000253189	0.627257	-0.488725	-2.09124	73	Coro1c Snx3 Chmp6 Rab5b Tsg101 Aktip Eea1 Usp8 Pi4k2b Vta1 Vps28 Chmp3 Rab11a Pdcd6ip Washc4 Stam Vps4b Clcn3 Stx6 Mvb12a Chmp5 Hook3 Pik3c3 Rnasek Tmem127 Vps36 Washc5 Vps4a Snf8 Plekhj1 Hgs Tmem9 Chmp7 Hook2 Snx10 Arfgef2 Chmp2a Synj1
GOBP_VESICLE_BUDDING_FROM_MEMBRANE	1.47429e-05	0.000912133	0.593325	-0.518436	-2.09256	54	Snx3 Chmp6 Sec31a Sar1b Sec23b Ap2m1 S100a10 Pef1 Prkci Tmed9 Rab1a Preb Chmp5 Pdcd6 Anxa2 Sec24a Scap Golph3l Arfgap2 Vapb Picalm Vps4a
GOBP_PURINE_NUCLEOSIDE_MONOPHOSPHATE_METABOLIC_PROCESS	5.4985e-05	0.00260001	0.557332	-0.559462	-2.09484	37	Paics Gda Gmps Adsl Impdh1 Ampd2 Guk1 Gmpr2 Ppat Mpp1 Ada Nudt2 Adssl1 Impdh2 Ampd3 Dguok Ak2 Nt5c2 Nt5c
GOBP_GMP_METABOLIC_PROCESS	0.000121145	0.00455669	0.538434	-0.636094	-2.09632	22	Paics Gda Gmps Adsl Impdh1 Guk1 Gmpr2 Ppat Mpp1 Ada Impdh2
GOBP_POSITIVE_REGULATION_OF_TELOMERE_MAINTENANCE	8.17555e-06	0.00055796	0.593325	-0.538792	-2.1216	48	Rad50 Nabp2 Ercc1 Map2k7 Naf1 Hnrnpa2b1 Mapk1 Hnrnpd Atrx Map3k4 Cct6a Cct3 Cct2 Mre11a Tcp1 Slx4 Acd Ppp1r10 Ctnnb1 Atm Cct5 Gnl3 Dkc1 Parn Hnrnpa1
GOBP_ATP_SYNTHESIS_COUPLED_ELECTRON_TRANSPORT	8.57186e-07	8.59784e-05	0.659444	-0.489473	-2.12909	81	Cox7a2l Ndufb9 Ndufa12 Park7 Ndufb8 Cox5a Cox6a1 Ndufb7 Iscu Ndufv3 Ndufs8 Ndufa5 Ndufv2 Cox5b Cyc1 Ndufs2 Cox7a1 Cox7c Uqcrfs1 Ndufc1 Coa6 Uqcrb Sdhd mt-Nd4 Ndufa4 Ndufs1 Ndufa7 Ndufs7 Ndufb3 Ndufa1 Dguok Ndufa10 Sdhaf2 Ndufa6 Ndufb6 mt-Co3 Chchd2 mt-Cytb mt-Nd4l Ndufa2 Ndufb10 Cox7a2 Ndufab1
GOBP_ENERGY_DERIVATION_BY_OXIDATION_OF_ORGANIC_COMPOUNDS	4.72288e-11	2.84231e-08	0.851339	-0.408864	-2.13834	253	Stoml2 Cox7a2l Ndufb9 Atp5b Shmt2 Ndufa12 Idh3b Cisd1 Park7 Ndufb8 Cox5a Fh1 Msh2 Idh3a Tefm Cox6a1 Idh1 Ndufb7 Iscu Ndufv3 Sod2 Suclg2 Trp53 Gpd2 Ndufs8 Ndufa5 Ndufv2 Uqcc2 Arl2 Cox5b Gbe1 Uqcrc1 Rhoa Coq10a Idh2 Atp5o Cyc1 Mtfr1l Adsl Ogdh Atp5a1 Ndufs2 Atp5j2 Insr Atp7a Ppp1ca Atp5d Chchd10 Cox7a1 Cox7c Etfb Aco2 Uqcrfs1 Ndufc1 Trpv4 Noa1 Akt1 Coa6 Uqcrb Nop53 Sco2 Sdhd Plec Mtfr2 Etfa mt-Nd4 …
GOBP_RESPIRATORY_ELECTRON_TRANSPORT_CHAIN	8.56277e-08	1.44063e-05	0.704976	-0.473418	-2.15414	100	Cox7a2l Ndufb9 Ndufa12 Park7 Ndufb8 Cox5a Cox6a1 Ndufb7 Iscu Ndufv3 Sod2 Gpd2 Ndufs8 Ndufa5 Ndufv2 Cox5b Cyc1 Ndufs2 Cox7a1 Cox7c Etfb Uqcrfs1 Ndufc1 Coa6 Uqcrb Sco2 Sdhd Plec Etfa mt-Nd4 Ndufa4 Ndufs1 Ndufa7 Ndufs7 Ndufb3 Ndufa1 Dguok Ndufa10 Slc25a13 Sdhaf2 Ndufa6 Ndufb6
GOBP_PURINE_NUCLEOSIDE_MONOPHOSPHATE_BIOSYNTHETIC_PROCESS	2.90827e-05	0.0016044	0.57561	-0.681474	-2.16932	20	Paics Gmps Adsl Impdh1 Ampd2 Ppat Ada Nudt2 Adssl1 Impdh2 Ampd3 Dguok
GOBP_GENERATION_OF_PRECURSOR_METABOLITES_AND_ENERGY	4.91992e-15	1.08566e-11	0.996986	-0.39748	-2.18206	380	Stoml2 Cox7a2l Ndufb9 Atp5b Akr7a5 Phb2 Shmt2 Ndufa12 Jmjd8 Idh3b Cisd1 Crot Park7 Ndufb8 Ep300 Pfkl Hdac4 Qdpr Cox5a Gpi1 Fh1 Uqcr11 Msh2 Idh3a Tefm Aldh4a1 Cox6a1 Idh1 Ndufb7 Iscu Ndufv3 Ncf1 Cyb5a Sod2 Suclg2 Trp53 Pfkp Gpd2 Ndufs8 Ndufa5 Ndufv2 Uqcc2 Arl2 Cox5b Me2 Gbe1 Uqcrc1 Acat1 Aldoa Rhoa Coq10a Idh2 Tpi1 Cyba Atp5o Cyc1 Mtfr1l Adsl Rpia Ogdh Loxl2 Atp5a1 Ndufs2 Ndufa13 Git1 Atpif1 Atp5j…
GOBP_MITOCHONDRIAL_RESPIRATORY_CHAIN_COMPLEX_ASSEMBLY	9.23729e-08	1.49148e-05	0.704976	-0.503017	-2.22103	88	Ndufb9 Ndufa12 Ndufb8 Samm50 Coa4 Ndufb7 Smim20 Uqcc1 Coa5 Ndufs8 Ndufa5 Uqcc2 Ndufaf3 Cox16 Ndufs2 Ndufa13 Uqcrfs1 Ndufc1 Nubpl Aifm1 Ndufaf7 Sdhaf1 Sco2 Dmac1 Fastkd3 mt-Nd4 Cox19 Ndufs1 Oxa1l Cox18 Ndufs7 Ndufb3 Ndufa1 Ndufa11 Ndufa10 Sdhaf2 Ndufa6 Ndufb6 Tfam
GOBP_ATP_METABOLIC_PROCESS	1.10613e-12	1.04609e-09	0.91012	-0.442346	-2.27996	220	Stoml2 Cox7a2l Ndufb9 Atp5b Shmt2 Ndufa12 Jmjd8 Park7 Ndufb8 Ep300 Pfkl Hdac4 Cox5a Gpi1 Msh2 Tefm Cox6a1 Ndufb7 Iscu Ndufv3 Trp53 Pfkp Ndufs8 Ndufa5 Ndufv2 Uqcc2 Arl2 Cox5b Uqcrc1 Aldoa Hspa1a Rhoa Hspa1b Trem2 Tpi1 Atp5o Cyc1 Tspo Ogdh Atp5a1 Ndufs2 Git1 Atpif1 Atp5j2 Insr Atp7a Atp5d Chchd10 Cox7a1 Cox7c Uqcrfs1 Ndufc1 Atp1b1 Ldha Nudt2 Pgam1 Coa6 Parp1 Uqcrb Ctns Sdhd mt-Nd4 Pkm Ndufa4 Ndufs1…
GOBP_OXIDATIVE_PHOSPHORYLATION	1.67859e-09	6.94517e-07	0.788187	-0.494838	-2.30502	120	Stoml2 Cox7a2l Ndufb9 Atp5b Shmt2 Ndufa12 Park7 Ndufb8 Cox5a Msh2 Tefm Cox6a1 Ndufb7 Iscu Ndufv3 Ndufs8 Ndufa5 Ndufv2 Uqcc2 Cox5b Uqcrc1 Rhoa Atp5o Cyc1 Atp5a1 Ndufs2 Atp5j2 Atp7a Atp5d Chchd10 Cox7a1 Cox7c Uqcrfs1 Ndufc1 Coa6 Uqcrb Sdhd mt-Nd4 Ndufa4 Ndufs1 Atp5k Atp5e Ndufa7 Ndufs7 Ndufb3 Ndufa1 Dguok Ndufa10 Sdhaf2 Ndufa6 Ndufb6
GOBP_CELLULAR_RESPIRATION	5.00321e-13	5.52021e-10	0.921426	-0.464249	-2.35531	197	Stoml2 Cox7a2l Ndufb9 Atp5b Shmt2 Ndufa12 Idh3b Cisd1 Park7 Ndufb8 Cox5a Fh1 Msh2 Idh3a Tefm Cox6a1 Idh1 Ndufb7 Iscu Ndufv3 Sod2 Suclg2 Gpd2 Ndufs8 Ndufa5 Ndufv2 Uqcc2 Arl2 Cox5b Uqcrc1 Rhoa Coq10a Idh2 Atp5o Cyc1 Mtfr1l Adsl Ogdh Atp5a1 Ndufs2 Atp5j2 Atp7a Atp5d Chchd10 Cox7a1 Cox7c Etfb Aco2 Uqcrfs1 Ndufc1 Trpv4 Noa1 Coa6 Uqcrb Nop53 Sco2 Sdhd Plec Mtfr2 Etfa mt-Nd4 Ndufa4 Ndufs1 Atp5k Atp5e Tr…
GOBP_AEROBIC_RESPIRATION	2.802e-14	3.70985e-11	0.975995	-0.498884	-2.45649	161	Stoml2 Cox7a2l Ndufb9 Atp5b Shmt2 Ndufa12 Idh3b Park7 Ndufb8 Cox5a Fh1 Msh2 Idh3a Tefm Cox6a1 Idh1 Ndufb7 Iscu Ndufv3 Suclg2 Ndufs8 Ndufa5 Ndufv2 Uqcc2 Arl2 Cox5b Uqcrc1 Rhoa Idh2 Atp5o Cyc1 Mtfr1l Adsl Ogdh Atp5a1 Ndufs2 Atp5j2 Atp7a Atp5d Chchd10 Cox7a1 Cox7c Aco2 Uqcrfs1 Ndufc1 Trpv4 Coa6 Uqcrb Nop53 Sdhd Mtfr2 mt-Nd4 Ndufa4 Ndufs1 Atp5k Atp5e Mdh1 Ndufa7 Oxa1l Ndufs7 Ndufb3 Ndufa1 Dguok Ndufa…

## Sheet: Neutrophils
pathway	pval	padj	log2err	ES	NES	size	leadingEdge
GOBP_PHAGOCYTOSIS_RECOGNITION	9.78922e-05	0.00218084	0.538434	0.623798	2.26596	22	Scarb1 Tulp1 C4b Trbc1 Cd36 Trem2 C4bp Ighm Pear1 Ighg3
GOBP_NOTOCHORD_DEVELOPMENT	0.000556473	0.00858163	0.477271	0.720985	2.23465	13	Cobl Gdf3 Wnt11 Nog Ppp1r35 Stil
GOBP_MATURATION_OF_5_8S_RRNA_FROM_TRICISTRONIC_RRNA_TRANSCRIPT_SSU_RRNA_5_8S_RRNA_LSU_RRNA	0.000217222	0.00418305	0.518848	0.606773	2.20412	22	Rpp40 Ftsj3 Exosc10 Wdr12 Nop9 Exosc8 Urb1 Eri2 Rcl1 Exosc7
GOBP_RRNA_METHYLATION	0.00120508	0.0151045	0.45506	0.606509	2.08826	18	Ftsj3 Zcchc4 Nsun4 Mrm3 Nsun5 Dimt1 Tfb1m Nop2 Tfb2m
GOBP_NEGATIVE_REGULATION_OF_CELLULAR_EXTRAVASATION	0.000658164	0.00965794	0.477271	0.792161	2.02899	8	Ccl25 Plcb1 Ccl28 Ptger4 Ccl21a Il27ra
GOBP_PARACRINE_SIGNALING	2.05851e-05	0.000610907	0.57561	0.942955	2.0176	5	Cgas Pgr Pdgfb Fgf2
GOBP_RRNA_MODIFICATION	0.000734263	0.0104055	0.477271	0.512564	2.00106	29	Ftsj3 Zcchc4 Nsun4 Mrm3 Rpusd2 Nsun5 Dimt1 Gar1 Rpusd1 Tfb1m Rpusd3 Nop2 Tfb2m
GOBP_SODIUM_ION_IMPORT_ACROSS_PLASMA_MEMBRANE	0.00534489	0.0441048	0.407018	0.638179	1.978	13	Slc9a5 Slc9a7 Slc8a1 Hcn2 Slc9a9 Trpm4 Slc9a1 Slc5a1 Slc12a2
GOBP_NOTOCHORD_MORPHOGENESIS	0.000677392	0.0098311	0.477271	0.868851	1.97633	6	Wnt11 Nog Ppp1r35
GOBP_MATURATION_OF_5_8S_RRNA	0.00151681	0.0177983	0.45506	0.492216	1.96728	32	Rpp40 Ftsj3 Exosc10 Wdr12 Nop9 Exosc8 Las1l Urb1 Eif6 Eri2 Rcl1 Exosc7 C1d
GOBP_BRANCHED_CHAIN_AMINO_ACID_METABOLIC_PROCESS	0.00441473	0.0393409	0.407018	0.531271	1.95755	23	Acad8 Ilvbl Aldh6a1 Bcat1 Mccc2 Hsd17b10 Bckdha Hmgcll1
GOBP_AXIS_ELONGATION	0.00210102	0.0228156	0.431708	0.545841	1.91156	20	Wnt11 Fgfr2 Esr1 Sfrp2 Fgf1 Spry1 Med12 Ptk7 Rdh10 Med1 Bmp4 Sox9
GOBP_AXIAL_MESODERM_DEVELOPMENT	0.00300235	0.0297845	0.431708	0.848177	1.81481	5	Nog Poglut1 Epha2 Epb41l5
GOBP_TRNA_MODIFICATION	0.000461882	0.00738342	0.498493	0.372379	1.80314	80	Trmo Tprkb Gtpbp3 Trit1 Mto1 Lcmt2 Osgep Trmu Tarbp1 Thumpd1 Trub1 Dtwd2 Dus3l Pus7 Hsd17b10 Ctu2 Thg1l Trmt61a Mocs3 Tyw3 Wdr6
GOBP_TRNA_METABOLIC_PROCESS	1.06278e-06	5.28834e-05	0.643552	0.32918	1.79264	171	Trmo Rpp40 Tprkb Tarsl2 Gtpbp3 Trit1 Gatb Mto1 Exosc10 Tsen34 Lcmt2 Osgep Trmu Tarbp1 Dtd2 Exosc8 Thumpd1 Farsb Yars Trub1 Dtwd2 Dus3l Pus7 Vars Hars2 Hsd17b10 Ctu2 Thg1l Trmt61a Mocs3 Tyw3 Wdr6 Ang Lsm6 Slfn9 Lars Elp4 Polr3k Adat1 Exosc7 Pop5 Sars2 Yars2 Rtcb Sepsecs Fars2 Dus4l Trmt10b Aarsd1 Tars2 Tsen54 Iars2 Dtwd1 Pus10 Trmt1 Ankrd16 Grsf1 Trmt44 Urm1 Wars2 Elac2 Nars Wdr4 Mars2 Elp3 Ptcd1 …
GOBP_TRNA_PROCESSING	0.000153204	0.00312933	0.518848	0.336695	1.7398	114	Trmo Rpp40 Tprkb Gtpbp3 Trit1 Mto1 Tsen34 Lcmt2 Osgep Trmu Tarbp1 Thumpd1 Trub1 Dtwd2 Dus3l Pus7 Hsd17b10 Ctu2 Thg1l Trmt61a Mocs3 Tyw3 Wdr6 Lsm6 Elp4 Polr3k Adat1 Pop5 Rtcb Fars2 Dus4l Trmt10b Tsen54 Dtwd1 Pus10 Trmt1 Ankrd16 Grsf1 Trmt44 Urm1 Elac2 Wdr4 Elp3 Ptcd1 Rpp30 Ftsj1 Qtrt1 Elac1 Osgepl1 Pusl1
GOBP_EMBRYONIC_PATTERN_SPECIFICATION	0.00577787	0.0465182	0.407018	0.396206	1.71453	43	Cobl Gdf3 Tbx3 Ptch1 Fgfr2 Ripply3 Hoxd8 Zbtb16 Satb2 Pgap1 Stil Tdrkh Smad1 Meis3 Frs2
GOBP_MITOCHONDRIAL_RNA_METABOLIC_PROCESS	0.0039917	0.0372071	0.407018	0.392685	1.70993	44	Twnk Trit1 Pnpt1 Mto1 Hsd17b10 Ppargc1b Fastkd5 Slirp Fastkd2 Tfb1m Sars2 Yars2 Fastkd1 Tars2 Pde12 Grsf1 Tfb2m Fastkd3 Wars2 Elac2
GOBP_INORGANIC_ION_IMPORT_ACROSS_PLASMA_MEMBRANE	0.00299347	0.0297459	0.431708	0.356355	1.61361	56	Slc9a5 Atp2b4 Abcc9 Slc12a4 Slc6a9 Slc9a7 Kcnq1 Slc12a8 Slc39a8 Slc8a1 Hcn2 Kcnj10 Slc9a9 Fyn Steap2 Trpm4 Slc9a1 Atp1b2 Slc39a5 Slc5a1 Ifng Trpv4 Kcnk5 Atp1b1 Slc12a2
GOBP_MITOCHONDRIAL_GENE_EXPRESSION	0.00240186	0.0252716	0.431708	0.33817	1.61021	73	Twnk Trit1 Gatb Pnpt1 Mto1 Hsd17b10 Ppargc1b Fastkd5 Mtif2 Fastkd2 Mtif3 Taco1 Mtrf1l Tfb1m Sars2 Rpusd3 Yars2 Fastkd1 Tars2 Iars2 Shmt2 Trub2 Tfb2m Fastkd3 Mtg1 Wars2 Elac2
GOBP_RNA_MODIFICATION	0.000490408	0.00775708	0.477271	0.297216	1.57691	138	Trmo Ftsj3 Tprkb Zcchc4 Gtpbp3 Trit1 Mto1 Rnmt Nsun4 Lcmt2 Osgep Trmu Tarbp1 Mrm3 Thumpd1 Rpusd2 Trub1 Dtwd2 Dus3l Pus7 Hsd17b10 Ctu2 Nsun5 Thg1l Trmt61a Mocs3 Tyw3 Wdr6 Alkbh3 Dimt1 Tgs1 Gar1 Elp4 Rpusd1 Tfb1m Rpusd3 Parn Nudt16 A1cf Dus4l Trmt10b Dtwd1 Pus10 Trmt1 Ankrd16 Nop2 Trub2 Trmt44 Tfb2m Urm1
GOBP_CELLULAR_AMINO_ACID_METABOLIC_PROCESS	0.0019761	0.0217605	0.431708	0.246726	1.36719	201	Kyat1 Ddah1 Atp2b4 Pycr2 Tarsl2 Acad8 Aasdh Csad Ilvbl Aldh6a1 Gatb Haao Gpt2 Bcat1 Mmut Gcdh Mccc2 Hykk Farsb Apip Enoph1 Yars Prodh Pfas Thnsl2 Vars Hars2 Hpdl Dpep1 Hsd17b10 Slc39a8 Gstz1 Kyat3 Asl Bckdha Mthfr Pcbd2 Gfpt2 Pycrl Slc7a7 Hmgcll1 Srr Psat1 Sms Lars Azin2 Mri1 Tdh Sars2 Sirt4 Yars2 Hnf4a Fars2 Dglucy Asrgl1 Aarsd1 Tars2 Iars2 Echs1 Kynu Plod3 Art4 Shmt2 Amt Sephs1
GOBP_VIRAL_RELEASE_FROM_HOST_CELL	3.50311e-05	0.000961973	0.557332	-0.67499	-2.0309	25	Rab7 Vps4b Vps37b Chmp4b Arl8b Chmp1b Chmp1a Chmp7 Ist1 Vapa Chmp3 Trim25 Chmp6
GOBP_B_CELL_DIFFERENTIATION	1.09815e-07	8.2586e-06	0.704976	-0.530995	-2.03409	104	Ptpn6 Ptprc Fnip1 Inpp5d Rbpj Nfam1 Adam17 Dclre1c Notch2 Klf6 Zfp36l2 Nckap1l Syk Hdac4 Irf2bp2 Spi1 Malt1 Ep300 Tcirg1 Sp3 Id2 Inhba Bcl3 Lfng Ptk2b Tpd52 Dock10 Ptpn2 Dock11 Hmgb3 Dnajb9 Adgrg3 Cmtm7 Ptprj Gps2 Xbp1 Btk Fcgr2b Plcl2 Tnfsf13b Bak1 Cebpg Jak3
GOBP_RESPONSE_TO_TYPE_I_INTERFERON	3.28747e-06	0.000134299	0.627257	-0.58402	-2.04609	57	Ptpn6 Ifitm1 Isg15 Ifit1 Trim56 Sp100 Ifitm2 Oas2 Jak1 Ifnar1 Myd88 Stat1 Ptpn2 Oas3 Ube2k Ptpn1 Usp18 Ifitm3 Oas1a Cdc37 Irf7 Oas1g Ythdf3 Samhd1 Zbp1 Ifnar2 Cnot7 Tbk1 Setd2 Smpd1
GOBP_NEUTROPHIL_CHEMOTAXIS	5.78537e-07	3.21745e-05	0.659444	-0.55074	-2.04642	81	Trem1 Csf3r S100a8 S100a9 C5ar1 Ccl3 Cxcr2 Ccl4 Cxcr1 Fcer1g Ccl6 Rac2 Itgb2 Cxcl2 Nckap1l Syk Tirap Il1b Cxcl3 Jaml Lgals3 Vav1 Pde4b Bst1 Mdk Vav3 Mpp1 C5ar2 Mcu Cd300c2 Pip5k1c Cklf Rac1 Pik3cd Edn1 Cxcl10 Bsg
GOBP_TUMOR_NECROSIS_FACTOR_SUPERFAMILY_CYTOKINE_PRODUCTION	2.01946e-09	2.78433e-07	0.774939	-0.526192	-2.05593	138	Vsir Tyrobp Tlr4 Ptpn6 Cd14 Ccl3 Cyba Cd33 Ptprc Ptafr Adam8 Arg2 Cd274 Mmp8 Syk Jak2 Ilrun Tirap Cd47 Oas2 Thbs1 Rara Selenok Card9 Lilra6 Tlr2 Gpnmb Bcl3 Ly96 Stat3 Cd84 Arfgef2 Zc3h12a Mapkapk2 Zfp36 Tnfaip3 Ripk1 App Myd88 Tspo Arrb2 Oas3 Nod1 Ifih1 C5ar2 Ticam1
GOBP_SUPEROXIDE_METABOLIC_PROCESS	2.5126e-06	0.000108682	0.627257	-0.605671	-2.05983	49	Itgam Tyrobp Ncf2 Cyba Gnai3 Fpr2 Nfe2l2 Sod2 Itgb2 Ncf4 Syk Cd177 Ncf1 Bst1 Prkcd Nrros Tgfb1 Atp7a Dhfr Gch1 Edn1 Cyb5r4
GOBP_MAST_CELL_ACTIVATION	1.83179e-06	8.47378e-05	0.643552	-0.584112	-2.06147	59	Ptpn6 Snap23 Rabgef1 Cd300lf Pdpk1 Adgre5 Lyn Rac2 Fgr Syk Cd84 Cd300a Fes Lcp2 Vamp8 Plscr1 Il4ra Hmox1 Btk Fcgr2b Pik3cd Ndrg1 Snx4 Rhoh Cnr2 Unc13d Stxbp2 Vamp3 Snx6 Crlf2 Gata2 Milr1 Vamp7 Lgals9 Sphk2 Pik3cg Cbl
GOBP_NEGATIVE_REGULATION_OF_INTERLEUKIN_6_PRODUCTION	3.35626e-06	0.00013572	0.627257	-0.65376	-2.08131	35	Tlr4 Ptpn6 Inpp5d Rabgef1 Nckap1l Cd84 Cd200r1 Zc3h12a Klf2 Nlrp12 Gba Tnfaip3 Arrb2 Tnf C5ar2 Hgf Sirpa Havcr2
GOBP_NEUTROPHIL_MIGRATION	4.30545e-08	3.84051e-06	0.719513	-0.547821	-2.08835	99	Trem1 Csf3r S100a8 S100a9 C5ar1 Ccl3 Cxcr2 Ccl4 Cxcr1 Adam8 Rhog Fcer1g Ccl6 Rac2 Itgb2 Cxcl2 Nckap1l Syk Cd177 Tirap Il1b Cxcl3 Jaml Lgals3 Vav1 Pde4b Bst1 Mdk Irak4 Myd88 Vav3 Mpp1 C5ar2 Mcu Olfm4 Cd300c2 Pip5k1c Cklf Rac1 Pik3cd Edn1 Rhoh Cxcl10 Bsg
GOBP_VACUOLAR_LOCALIZATION	6.00538e-07	3.2846e-05	0.659444	-0.573922	-2.09569	72	Ndel1 Plekhm2 Snap23 Rabgef1 Pdpk1 Adgre5 Lyn Rac2 Fgr Syk Flcn Arl8b Cd84 Bloc1s2 Cd300a Fes Tfeb Vps33a Vamp8 Kxd1 Bloc1s1 Il4ra Hmox1 Spag9 Myh9 Btk Pik3cd Snx4 Plekhm1 Tmem106b Borcs5 Unc13d Stxbp2 Vamp3 Snx6 Gata2 Milr1 Borcs6 Vamp7 Lgals9 Sphk2 Pik3cg Cbl
GOBP_GRANULOCYTE_CHEMOTAXIS	2.94523e-08	2.92276e-06	0.733762	-0.554117	-2.10543	95	Trem1 Csf3r S100a8 S100a9 C5ar1 Ccl3 Cxcr2 Ccl4 Cxcr1 Adgre5 Fcer1g Ccl6 Rac2 Itgb2 Cxcl2 Nckap1l Syk Tirap Thbs1 Il1b Cxcl3 Jaml Csf1 Lgals3 Vav1 Pde4b Bst1 Mdk Vav3 Mpp1 C5ar2 Mcu Mapk3 Akirin1 Anxa1 Cd300c2 Il17ra Pip5k1c Cklf Mapk1 Rac1 Pik3cd Edn1 Cxcl10 Bsg
GOBP_REGULATION_OF_NEUTROPHIL_ACTIVATION	1.80399e-05	0.000550174	0.57561	-0.812613	-2.10574	13	Itgam Ptafr Itgb2 Syk Cd177 Spi1 Pram1 Cd300a Tnf
GOBP_REGULATION_OF_LEUKOCYTE_DEGRANULATION	9.65916e-07	4.95538e-05	0.643552	-0.628668	-2.10788	45	Itgam Ptafr Rabgef1 Pdpk1 Adgre5 Ap1g1 Lyn Rac2 Itgb2 Fgr Nckap1l Syk Cd177 Spi1 Cd84 Pram1 Cd300a Fes Vamp8 Il4ra Hmox1 Fcgr2b Lamp1 Snx4 Unc13d Stxbp2 Gata2 Vamp7 Lgals9 Sphk2
GOBP_NIK_NF_KAPPAB_SIGNALING	5.75708e-09	7.32699e-07	0.761461	-0.552049	-2.11594	105	Tlr4 Adipor1 Cd14 Litaf Rhoa Nlrp3 Nfkbia Mmp8 Il18 Rela Tirap Spi1 Ppp4c Il1b Tlr6 Malt1 Ep300 Birc3 Tlr2 Bcl3 Zc3h12a Ddx3x Laptm5 Tmsb4x Nlrp12 Cyld App Nod1 Tnf Akt1 Adgrg3 Dicer1 Actn4 Map3k7 Ezr Ripk3 Edn1 Havcr2 Lims1 Chil1 Chuk Cpne1 Rassf2 Nfkb2 Nod2 Ppm1a Ifi35 Tnfsf14
GOBP_GRANULOCYTE_MIGRATION	1.657e-09	2.41505e-07	0.788187	-0.549154	-2.1211	115	Trem1 Csf3r S100a8 S100a9 C5ar1 Ccl3 Cxcr2 Ccl4 Cxcr1 Adam8 Adgre5 Rhog Fcer1g Ccl6 Rac2 Itgb2 Cxcl2 Nckap1l Syk Cd177 Tirap Thbs1 Il1b Cxcl3 Jaml Csf1 Lgals3 Vav1 Pde4b Bst1 Mdk Cd300a Irak4 Myd88 Vav3 Mpp1 C5ar2 Mcu Olfm4 Mapk3 Akirin1 Anxa1 Cd300c2 Il17ra Pip5k1c Cklf Mapk1 Rac1 Pik3cd Edn1 Rhoh Cxcl10 Bsg
GOBP_REGULATION_OF_NEUTROPHIL_DEGRANULATION	4.65021e-07	2.60806e-05	0.674963	-0.925828	-2.12279	8	Itgam Ptafr Itgb2 Syk Cd177 Spi1 Pram1
GOBP_MYD88_DEPENDENT_TOLL_LIKE_RECEPTOR_SIGNALING_PATHWAY	6.91976e-06	0.000255443	0.610527	-0.728585	-2.13484	22	Tlr4 Cd300lf Irak2 Tirap Tlr6 Tlr2 Cd300a Irak4 Myd88 Tlr8 Btk Map3k7 Irf7 Tnip1
GOBP_MYELOID_CELL_ACTIVATION_INVOLVED_IN_IMMUNE_RESPONSE	2.9112e-08	2.92276e-06	0.733762	-0.575969	-2.14017	81	Itgam Tyrobp Ptpn6 Ccl3 Ptafr Snap23 Rabgef1 Pdpk1 Adgre5 Sbno2 Lyn Fcer1g Rac2 Itgb2 Fgr Syk Cd177 Spi1 Lilra6 Cd84 Pram1 Cd300a Fes Myd88 Ticam1 Dock2 Vamp8 Il4ra Hmox1 Btk Pira2 Pik3cd Snx4 Havcr2 Anxa3 Unc13d Stxbp2 Vamp3 Snx6 Gata2 Ifi35 Plcg2 Milr1 Vamp7 Lgals9 Sphk2 Pik3cg Cbl
GOBP_LEUKOCYTE_AGGREGATION	5.46032e-06	0.00020768	0.610527	-0.842868	-2.14318	12	S100a8 S100a9 Sema4d Rac2 Cd44 Il1b Msn
GOBP_NEUTROPHIL_ACTIVATION_INVOLVED_IN_IMMUNE_RESPONSE	3.66214e-06	0.000145128	0.627257	-0.751656	-2.15704	20	Itgam Tyrobp Ptafr Fcer1g Itgb2 Syk Cd177 Spi1 Lilra6 Pram1 Myd88 Vamp8 Pira2 Anxa3 Stxbp2
GOBP_LEUKOCYTE_DEGRANULATION	5.39376e-08	4.5243e-06	0.719513	-0.596031	-2.16232	68	Itgam Ccl3 Ptafr Snap23 Rabgef1 Pdpk1 Adgre5 Ap1g1 Lyn Rac2 Itgb2 Fgr Nckap1l Syk Coro1a Cd177 Spi1 Cd84 Pram1 Cd300a Fes Vamp8 Il4ra Hmox1 Rab27a Btk Fcgr2b Lamp1 Pik3cd Snx4 Anxa3 Unc13d Stxbp2 Vamp3 Snx6 Gata2 Milr1 Vamp7 Lgals9 Sphk2 Pik3cg Cbl
GOBP_REGULATION_OF_SUPEROXIDE_METABOLIC_PROCESS	7.94221e-07	4.30833e-05	0.659444	-0.734391	-2.20963	25	Itgam Tyrobp Cyba Gnai3 Fpr2 Nfe2l2 Itgb2 Syk Cd177 Bst1 Prkcd
GOBP_POSITIVE_REGULATION_OF_REACTIVE_OXYGEN_SPECIES_METABOLIC_PROCESS	2.40553e-08	2.52695e-06	0.733762	-0.648427	-2.22762	52	Itgam Tyrobp Tlr4 Cyba Gnai3 Fpr2 Nfe2l2 Sod2 Itgb2 Acod1 Mmp8 Syk Gadd45a Cd177 Thbs1 Tlr6 Prkcd Zc3h12a Ptk2b Grb2 Ripk1 Tspo Tgfb1 Cdkn1a
GOBP_REGULATION_OF_SUPEROXIDE_ANION_GENERATION	4.62328e-07	2.60806e-05	0.674963	-0.805139	-2.23901	18	Itgam Tyrobp Cyba Gnai3 Fpr2 Itgb2 Syk Cd177 Prkcd Tgfb1
GOBP_SUPEROXIDE_ANION_GENERATION	1.66159e-08	1.83274e-06	0.733762	-0.77019	-2.35287	27	Itgam Tyrobp Ncf2 Cyba Gnai3 Fpr2 Sod2 Itgb2 Ncf4 Syk Cd177 Ncf1 Prkcd

## Sheet: T cells
pathway	pval	padj	log2err	ES	NES	size	leadingEdge
GOBP_HUMORAL_IMMUNE_RESPONSE	1.23257e-10	2.43721e-08	0.826657	0.521089	2.37173	123	H2-Eb1 Il1b H2-Ab1 C2 Acod1 Pou2af1 Fcgr2b S100a9 Slc11a1 Trem1 Rnase6 Pou2f2 C1qa Cfh Cxcl2 Ang Fcer2a Bst1 C3 Mef2c Cxcl9 Blnk F2 Slpi Igkc Elane Nod2 C6 Iglc3 Cxcl1 C1qb Ighg3 Sftpd Cd5l Klk1 Cxcl5 Ifne C4bp C1qc Ms4a1 Lyz2 Rnase2a Ifng Cxcl13 Rgcc Cfb Bcl3 Cfi Pax5 Cd83 Fam3a C4b Cd81 Ltf Rbpj Iglc2 Fgb Wfdc10 Tfe3 Trem2 Defb1 Prtn3 C1s1 Tnf
GOBP_NEURON_PROJECTION_GUIDANCE	9.90996e-12	2.85234e-09	0.875325	0.510377	2.36436	144	Plxnb2 Nfib Csf1r Edn1 Arhgef25 Lamb2 Plxnc1 Ophn1 Alcam Sema3g App Klf7 Efna1 Ptpro Sema3b Ptprm Robo1 Sema6b Chn1 Vegfa Bdnf Palld Efna4 Ryk Neo1 Sema5a Cntn1 Lhx2 Nrcam Ntn5 Fzd3 Sema4g Smo Etv1 Ephb3 Gli3 Fez1 Scn1b Plxna2 Nectin1 Sema3c Dpysl5 Boc Sema6a Bmpr1b Efnb1 Dlx5 Nog Cdk5r1 Tubb3 Sema7a Crppa Nrp2 Reln Ephb4 Crmp1 Isl1 Chl1 Erbb2 Robo4 Robo2 Epha2 Igsf9 Epha1 Plxnd1 Ece1 Cyfip1 Cxcl…
GOBP_HUMORAL_IMMUNE_RESPONSE_MEDIATED_BY_CIRCULATING_IMMUNOGLOBULIN	2.14487e-06	0.000100703	0.627257	0.660192	2.32807	34	C2 Fcgr2b C1qa Fcer2a C3 Igkc Nod2 C6 Iglc3 C1qb Ighg3 C4bp C1qc Bcl3 Cfi C4b Cd81 Iglc2 Trem2 C1s1 Tnf
GOBP_CHEMOKINE_PRODUCTION	1.77578e-07	1.2506e-05	0.690132	0.551604	2.28521	72	Cd74 Tlr2 Tlr9 Il18 Il1b Sirpa Tlr7 Csf1r Trem1 Aif1 Card9 Adora2b Cd84 App Mefv Lpl Klf4 Elane Nod2 Adam17 Il10 Cxcl5 Tslp Ripk2 Ifng Arg2 Hmox1 Tnfsf4 Mavs Oas1g Trpv4 Epha2 Trem2 Mcoln2
GOBP_NEGATIVE_REGULATION_OF_WOUND_HEALING	8.66609e-07	5.05735e-05	0.659444	0.587433	2.26941	51	Prkcd Thbd Edn1 Abat Phldb2 F2 Eppk1 Cask Plg Tspan8 Cd34 Ubash3b Ceacam1 Cd109 Serpinf2 Wnt4 Cd9 Vtn Apoe Slc12a2 Kng2 Abcc8 Plau Fgb Wfdc1 Tnf Adtrp Pros1 Pdgfb Cldn3 Alox5 Plat Fga Fgf2
GOBP_FC_GAMMA_RECEPTOR_SIGNALING_PATHWAY	5.95539e-06	0.000245052	0.610527	0.661596	2.26502	29	Clec4e Prkcd Fcgr4 Fcgr2b Clec4d Hck Fgr Yes1 Prkce Lyn Ptprj
GOBP_ANTIGEN_PROCESSING_AND_PRESENTATION_OF_EXOGENOUS_PEPTIDE_ANTIGEN_VIA_MHC_CLASS_II	1.67766e-05	0.000569476	0.57561	0.718162	2.26374	20	Cd74 H2-Aa H2-Eb1 H2-DMb1 H2-Ab1 Fcgr2b Ifi30 Ctss H2-Ob H2-DMa
GOBP_REGULATION_OF_WOUND_HEALING	2.21981e-08	2.29611e-06	0.733762	0.517852	2.26363	94	Prkcd Thbd Edn1 Cldn1 Nfe2l2 Abat Cadm4 Phldb2 F2 Ocln Eppk1 Cask Plg Cav1 Tspan8 Cd34 Smoc2 Prkce Ubash3b Ceacam1 Cd109 Serpinf2 Wnt4 Cd9 Hpse Acta2 Vtn Tnfrsf12a Fermt1 Apoe Slc12a2 Kng2 Abcc8 Serpinc1 Xbp1 Plau F7 Fgb Vil1 Wfdc1 Kank1 Tnf Cd36 Adtrp Plpp3 Pros1 Ptk2 Pdgfb Cldn3 Anxa1 Alox5 Ephb2 Ano6 Plat Cxcr4 Fga Mylk Fgf2
GOBP_DEFENSE_RESPONSE_TO_FUNGUS	4.81757e-06	0.000203136	0.610527	0.679322	2.25431	25	Clec4e Clec4a3 S100a9 Spi1 Clec4d Card9 Clec4n Clec4b1 S100a8 Elane
GOBP_RESPONSE_TO_MOLECULE_OF_BACTERIAL_ORIGIN	1.43334e-13	6.77764e-11	0.943632	0.452038	2.24983	260	Cd180 Tlr2 Tlr9 Il18 Il1b Cd24a Sirpa Cebpb C5ar1 Cd14 C2 Acod1 Thbd Ace Fcgr2b S100a9 Il1a Slc11a1 Ptgs2 Spi1 Scarb1 Trib1 Hck Card9 Cd274 Ptafr Ly86 Edn1 Cxcl2 Cldn1 S100a8 Irak3 Nr1h3 Mapkapk2 Kmo Mef2c Sod2 Nfkbib Scimp Cxcl9 Lilra6 Pirb Palm3 Gata1 Ccl3 Gfer Slpi Cmpk2 Cnr2 Sele Prkce Lyn Elane Nod2 Csf2rb2 Adam17 Cxcl1 Pde4b Il18bp Sbno2 Nlrp3 Thpo Fos Tlr1 Bmp6 Cd68 Il10 Tnip3 Cxcl5 Cx3cl1…
GOBP_CELL_CELL_ADHESION_VIA_PLASMA_MEMBRANE_ADHESION_MOLECULES	2.4824e-09	3.35377e-07	0.774939	0.494792	2.24792	122	Milr1 Plxnb2 Nectin3 Cldn12 Cldn1 Alcam Itgam Cadm3 Cd84 Pcdhgc3 Itga5 Acvr1 Ptprm Robo1 Lrfn4 Palld Il1rap Ptprr Mdga1 Cldn15 Cldn8 Gpc6 Ptprg Sele Klf4 Ptprs Nectin4 Cd177 Ceacam1 Cd209b Cdh16 Nectin1 Tro Il10 Il1rn Pcdh7 Cx3cl1 Pcdh19 Pcdh12 Selp Cdhr5 Bmp2 Robo4 Myadm Cadm1 Robo2 Fat4 Igsf9 Pcdh17 Cdhr2 Clstn3 Tenm3 Pcdh1 Sparcl1 Fxyd5 Cdh1 Cldn5 Atp2c1 Mpzl2 Sdk2 Cdh17 Fgfrl1 Esam Apoa1
GOBP_NEGATIVE_REGULATION_OF_PLATELET_ACTIVATION	1.57276e-05	0.000545115	0.57561	0.772687	2.22207	15	Prkcd Thbd Abat F2 Ubash3b Ceacam1 Cd9 Apoe
GOBP_REGULATION_OF_RESPONSE_TO_WOUNDING	8.30497e-09	1.01813e-06	0.74774	0.487194	2.21493	121	Prkcd Ndel1 Thbd Edn1 Cldn1 Fkbp1b Nfe2l2 Rgma Abat Cadm4 Phldb2 F2 Ocln Eppk1 Cask Plg Klf4 Cav1 Tspan8 Ptprs Cd34 Smoc2 Prkce Ubash3b Ceacam1 Cd109 Serpinf2 Wnt4 Cd9 Il10 Rtn4r Grn Hpse Acta2 Vtn Tnfrsf12a Scarf1 Fermt1 Apoe Cers2 Slc12a2 Siglecg Kng2 Abcc8 Serpinc1 Xbp1 Plau F7 Fgb Vil1 Wfdc1 Kank1
GOBP_POSITIVE_REGULATION_OF_CHEMOKINE_PRODUCTION	1.29878e-06	6.87833e-05	0.643552	0.564511	2.20541	53	Cd74 Tlr2 Tlr9 Il18 Il1b Tlr7 Csf1r Aif1 Card9 Adora2b Cd84 App Lpl Nod2 Adam17 Tslp Ripk2 Ifng Hmox1 Tnfsf4 Mavs Oas1g Trpv4 Mcoln2 Tnf
GOBP_HOMOPHILIC_CELL_ADHESION_VIA_PLASMA_MEMBRANE_ADHESION_MOLECULES	1.18645e-06	6.38562e-05	0.643552	0.545126	2.19906	62	Plxnb2 Nectin3 Cadm3 Cd84 Pcdhgc3 Ptprm Robo1 Palld Ptprr Ptprg Nectin4 Ceacam1 Cdh16 Nectin1 Tro Pcdh7 Pcdh19 Pcdh12 Cdhr5 Robo4 Cadm1 Robo2 Fat4 Igsf9 Pcdh17 Cdhr2 Clstn3 Tenm3 Pcdh1 Cdh1 Mpzl2 Sdk2 Cdh17 Esam Cdh2 Cdh13 L1cam Dscam
GOBP_INFLAMMATORY_RESPONSE	4.62704e-19	7.65776e-16	1.12391	0.408786	2.19441	544	Cd180 Tlr2 H2-Eb1 Tlr9 Il18 Prkcd Il1b Ciita Cybb Sirpa Cebpb C5ar1 Fcgr4 Cd14 Casp12 Nfam1 Ninj1 Acod1 Tlr7 Cxcr2 Csf1r Ace Fcgr2b Alox5ap S100a9 Il1a Slc11a1 Ptgs2 Ccrl2 Pld4 Il1rl2 Trem1 Hck Aif1 Card9 Ptafr Ly86 Il1r2 Ifi205 Adora2b Cxcl2 S100a8 Slamf8 Nr1h3 Il15 Themis2 Bst1 Tspan2 Fgr Rel C5ar2 Lrrk2 Hp C3 Mapkapk2 Nfe2l2 Cysltr1 Mmp9 App Esr1 Chil1 Cd40 Cebpa Nfkbib Ccr1 Acvr1 Cxcl9 Blnk M…
GOBP_ACUTE_INFLAMMATORY_RESPONSE	1.08996e-06	6.06349e-05	0.643552	0.532659	2.18728	67	Il1b Cebpb Fcgr4 Fcgr2b Alox5ap Il1a Ptgs2 Trem1 S100a8 Hp C3 Acvr1 F2 Prcp Elane Osm Osmr Nlrp3 Ighg3 Serpinf2 Orm1 Nupr1 Vnn1 Serpina3n Cd163 C2cd4a Serpina1b
GOBP_RESPONSE_TO_BACTERIUM	4.44174e-17	5.88086e-14	1.06721	0.417625	2.18004	433	Cd180 Tlr2 Mpeg1 Clec4e H2-Eb1 Tlr9 Il18 Prkcd Il1b Cd24a Sirpa Cebpb C5ar1 Cd14 Nfib C2 Acod1 Thbd Ace Fcgr2b S100a9 Il1a Slc11a1 Bank1 Ptgs2 Spi1 Scarb1 Clec4d Trib1 Trem1 Hck Card9 Cd274 Rnase6 Ptafr Ly86 Edn1 Cxcl2 Cldn1 S100a8 Irak3 Slamf8 Pygl Ang Nr1h3 Slc17a5 Bnip3 Naaladl2 Fgr Hp C3 Mapkapk2 Kmo Prlr Mef2c Sod2 Nfkbib Adamts9 Scimp Cxcl9 Lilra6 Pirb F2 Slc10a2 Palm3 Gata1 Lpl Ccl3 Gfer S…
GOBP_COMPLEMENT_ACTIVATION	3.11913e-05	0.000942921	0.557332	0.6102	2.17068	35	Il1b C2 C1qa Cfh C3 Igkc C6 Iglc3 C1qb Ighg3 Cd5l C4bp C1qc Rgcc Cfb Cfi C4b Iglc2 Trem2 C1s1
GOBP_NEGATIVE_REGULATION_OF_COAGULATION	3.50009e-05	0.00103904	0.557332	0.60773	2.16189	35	Prkcd Thbd Edn1 Abat F2 Plg Tspan8 Cd34 Ubash3b Ceacam1 Serpinf2 Cd9 Vtn Apoe Kng2 Plau Fgb
GOBP_TAXIS	3.89272e-16	3.22123e-13	1.0377	0.413685	2.16024	422	Cd74 Prkcd Plxnb2 Il1b C5ar1 Nfib Csf3r Ninj1 Cxcr2 Csf1r Mtus1 S100a9 Ccrl2 Spi1 Egr3 Trem1 Aif1 Cd300c2 Kdr Ptafr Edn1 Arhgef25 Dock4 Plaur Dusp3 Cxcl2 S100a8 Slamf8 Lamb2 Plxnc1 Ophn1 Alcam Bst1 Arhgef16 C5ar2 Sema3g Cysltr1 Ccl28 App Klf7 Efna1 Ptpro Sema3b Ccr1 Cxcl9 Ptprm Robo1 Sema6b Cxcl16 Chn1 Ccl4 Vegfa Xcr1 Bdnf Palld Bcar1 Efna4 C3ar1 Pgf Ccl3 Ryk Nrg1 Pla2g7 Neo1 Cnr2 Ch25h Sema5a Cn…
GOBP_REGULATION_OF_TOLL_LIKE_RECEPTOR_SIGNALING_PATHWAY	2.55094e-06	0.000117272	0.627257	0.527879	2.15668	66	Tlr2 Tlr9 Treml4 Cd300a Ninj1 Acod1 Irak3 Nr1h3 Esr1 Lilra6 Smpdl3b Lrrc14 Cav1 Ptprs Rsad2 Lyn Nod2 Tlr1 Tlr5 Slc15a4 Cd300lf Birc3
GOBP_ANTIGEN_PROCESSING_AND_PRESENTATION_OF_PEPTIDE_OR_POLYSACCHARIDE_ANTIGEN_VIA_MHC_CLASS_II	4.59192e-05	0.00131028	0.557332	0.656703	2.1534	24	Cd74 H2-Aa H2-Eb1 H2-DMb1 H2-Ab1 Fcgr2b Ifi30 Ctss H2-Ob H2-DMa
GOBP_ANTIFUNGAL_INNATE_IMMUNE_RESPONSE	3.78097e-05	0.00110752	0.557332	0.781049	2.14981	13	Clec4e Clec4a3 Spi1 Clec4d Card9 Clec4n Clec4b1
GOBP_ANTIMICROBIAL_HUMORAL_IMMUNE_RESPONSE_MEDIATED_BY_ANTIMICROBIAL_PEPTIDE	6.80845e-05	0.00183967	0.538434	0.64929	2.12909	24	S100a9 Rnase6 Cxcl2 Ang Cxcl9 F2 Elane Nod2 Cxcl1 Klk1 Cxcl5 Rnase2a Cxcl13 Fam3a Ltf Defb1
GOBP_CHROMATIN_REMODELING	4.68392e-06	0.000201348	0.610527	-0.367237	-1.88961	167	Kdm4a Chd3 Smarcc1 Chaf1a Mpnd Hdac1 Cenpw Actr8 Mllt1 Ssrp1 Zfp827 Itgb3bp Shprh H3f3b Baz2a Sart3 Smyd3 Yy1 Smarca4 Smarcc2 Cbx3 Pbrm1 Atrx Mta3 Actr6 Rnf8 Brd2 Chd1 Kdm5b Mysm1 Tfpt Ino80 Mcm3ap Gata3 Rbbp4 Smarca5 Smarce1 Pole3 Pih1d1 Brd4 Mcm2 Gatad2a Dr1 Grwd1 Mta1 Ino80c Nap1l4 Zbtb7a Ezh1 Nfrkb Npm1 Smarcad1 Rsf1 Hcfc1 Ino80b Arid1a Kdm5a Tspyl4 Hp1bp3 Cfdp1 Baz1a Spty2d1 Hnrnpc Hdac4 Mbd…
GOBP_REGULATION_OF_DNA_TEMPLATED_TRANSCRIPTION_ELONGATION	0.000337365	0.00638102	0.498493	-0.463517	-1.89367	50	Ccar2 Eaf1 Setd5 Axin1 Hnrnpu Ccnk Rnf8 Scaf8 Cdc73 Thoc1 Leo1 Cdk12 Htatsf1 Cdk9 Larp7 Brd4 Ell Cbx7 Nelfa
GOBP_NUCLEAR_TRANSCRIBED_MRNA_CATABOLIC_PROCESS_DEADENYLATION_DEPENDENT_DECAY	0.000171895	0.00378055	0.518848	-0.451692	-1.89555	57	Tnrc6c Nt5c3b Exosc9 Tnrc6b Parn Cnot1 Tut4 Zfp36l2 Cnot6l Rc3h1 Hnrnpu Cnot6 Polr2g Polr2d Tent4b Dhx36 Pabpc1 Hnrnpd Csde1 Rc3h2 Patl1 Pan2 Dcps Paip1 Exosc3
GOBP_RNA_LOCALIZATION	6.17536e-06	0.000250803	0.610527	-0.36976	-1.90067	166	Nup160 Cct5 Fbl Prpf31 Chtop Cct7 Tsc1 Nup210 Bicd2 Nhp2 Seh1l Sarnp Parn Cct3 Nup153 Hnrnpa2b1 Ahctf1 Yy1 Ddx19b Pnpt1 Hnrnpu Senp2 Sidt2 Casc3 Polr2d Nup133 Thoc1 Znhit6 Tcp1 Tpr Rbm15b Cetn2 Hnrnpa1 Ddx19a Smg1 Mcm3ap Dhx36 Smg5 Nup88 Hhex Xpot Cpsf6 Rtraf Pih1d1 Nup37 Kpnb1 Prpf6 Nxt1 Gle1 Hsf1 Cct4 Eif5a Pom121 Npm1 Eny2 Sec13 Upf1 Alkbh5
GOBP_POSITIVE_REGULATION_OF_LAMELLIPODIUM_ASSEMBLY	0.00188511	0.0236353	0.45506	-0.55748	-1.90527	24	Carmil2 Rac2 Akirin1 Arpc2 Actr2 Pik3ca Pik3r1 Brk1 Actr3 Twf2 Wasf2
GOBP_DNA_TEMPLATED_TRANSCRIPTION_ELONGATION	0.00014674	0.00333822	0.518848	-0.435979	-1.91391	71	Elp4 Ccar2 Ercc3 Eaf1 Setd5 Axin1 Gtf2h5 Hnrnpu Ccnk Rnf8 Scaf8 Cdc73 Elob Thoc1 Leo1 Cdk12 Htatsf1 Polr1e Cdk9 Larp7 Ctdp1 Brd4 Ell Cbx7 Nelfa
GOBP_ATP_SYNTHESIS_COUPLED_ELECTRON_TRANSPORT	8.46293e-05	0.00215479	0.538434	-0.421962	-1.91536	81	Ndufs2 Cox4i1 Cox7a2l Ndufs8 Cox5b Ndufs6 Ndufb7 Ndufv2 Cox7a2 Uqcc3 Ndufab1 Ndufb4 Park7 Bid Ndufa1 Ndufa8 Ndufa10 Uqcr10 Dguok Ndufb3 Sdhaf2 Ndufs3 Uqcrfs1 Ndufb9 Ndufa3 Ndufa7 Ndufaf1 Ndufa2 Ndufa5 Ndufs4 Cycs Sdhd mt-Co3 Cox7c Cyc1 Ndufa12 Coa6 Coq9 Ndufa6 Cox15 Ndufc1 Uqcrb Sdhc Ghitm Cdk1 Chchd2
GOBP_ESTABLISHMENT_OF_PROTEIN_LOCALIZATION_TO_ENDOPLASMIC_RETICULUM	0.000993751	0.0149175	0.45506	-0.529317	-1.91799	31	Tram1 Srp9 Man1a Srp19 Bag6 Srp72 Sec62 Spcs1 Tram2 Chmp4b Sec63 Sec61a1 Edem1 Srp14 Get4 Ubl4a
GOBP_MITOTIC_SPINDLE_ASSEMBLY	0.000100175	0.00248375	0.538434	-0.444849	-1.94158	66	Cep192 Kif2a Pibf1 Rhoa Chmp1a Drg1 Chmp6 Mzt1 Hnrnpu Bccip Pdcd6ip Golga2 Kifc1 Tpr Togaram1 Poldip2 Kpnb1 Prc1 Smc1a Stag1 Tpx2 Chmp4b Hspa1a Stag2 Clasp1 Zfp207 Abraxas1 Rab11a Hspa1b Aaas Chmp3 Smc3 Chmp2a Kif11 Arhgef10
GOBP_POSITIVE_REGULATION_OF_TELOMERE_MAINTENANCE_VIA_TELOMERE_LENGTHENING	0.000741931	0.0120678	0.477271	-0.523848	-1.96129	35	Tnks2 Cct5 Cct7 Parn Cct3 Mapk3 Hnrnpa2b1 Map2k7 Hmbox1 Tcp1 Hnrnpa1 Dhx36 Prkcq Mapk1
GOBP_POSITIVE_REGULATION_OF_MRNA_METABOLIC_PROCESS	9.8715e-06	0.000375571	0.593325	-0.417036	-1.96779	108	Zc3hav1 Tnrc6c Nt5c3b Exosc9 Dazap1 Snw1 Mov10 Tnrc6b Parn Zc3h12d Cnot1 Dis3l2 Tut4 Zfp36l2 Ythdf3 Cnot6l Rc3h1 Pnpt1 Hnrnpu Cnot6 Prpf19 Polr2g Polr2d Tent4b Cdc73 Rida Leo1 Hspa8 Dhx36 Pabpc1 Hnrnpd Csde1 Rc3h2 Rbm3 Patl1 Nudt21 Pan2 Dcps Paip1 Tardbp Hsf1 Exosc3 Thrap3 Upf1 Syncrip
GOBP_RIBONUCLEOPROTEIN_COMPLEX_SUBUNIT_ORGANIZATION	1.07281e-06	6.01865e-05	0.643552	-0.397668	-1.97977	141	Prpf31 Nop53 Lsm4 Coil Hsp90ab1 Dhx8 Nufip1 Sart3 Eif4h Txnl4a Snrpf Snu13 Ddx28 Prpf19 Puf60 Ddx23 Polr2d Snrpg Brix1 Tgs1 Cdc73 Fastkd2 Sart1 Znhit6 Tarbp2 Zfand1 Cd2bp2 Snrpe Nudt21 Cpsf6 Gemin5 Vcp Pih1d1 Prmt5 Snrnp200 Luc7l3 Prpf3 Eif4b Snrpd3 Lsm2 Prpf6 Nop2 Klc1 Xrcc5 Snrpd1 Sfswap Ago3 Snrpc Ddx20 Gemin2 Cpsf7 Snrpb Kif5b Smn1 Srsf9 Dhx9 Srpk1 Gemin7 Bop1 Ago2 Prpf39 Luc7l2 Aar2 Sf3a2 Lu…
GOBP_TELOMERASE_RNA_LOCALIZATION	0.00194566	0.0241655	0.45506	-0.62095	-1.98073	19	Cct5 Cct7 Nhp2 Parn Cct3
GOBP_COENZYME_A_METABOLIC_PROCESS	0.000947384	0.0144509	0.477271	-0.62686	-1.98222	18	Ppcs Crot Acot7 Nudt8 Nudt7 Pank3 Acat1 Coasy Dcakd Pank4 Nudt19
GOBP_ACETYL_COA_METABOLIC_PROCESS	0.000326794	0.00623451	0.498493	-0.577823	-1.99033	25	Pdk1 Ppcs Dlst Nudt8 Pdhx Acaca Nudt7 Mlycd Pdha1 Acat1 Hmgcs1
GOBP_REGULATION_OF_PROTON_TRANSPORT	0.00107801	0.0158587	0.45506	-0.650363	-2.01384	16	Sphk2 Park7 Ppif Tmsb4x Slc30a5 Actn4 Phb2
GOBP_ENDOPLASMIC_RETICULUM_TO_GOLGI_VESICLE_MEDIATED_TRANSPORT	9.99537e-07	5.70426e-05	0.643552	-0.423605	-2.02683	116	Yipf5 Trappc2l Trappc4 Sec23a Rab2a Tbc1d20 Arf4 Stx18 Pef1 Scfd1 Mppe1 Scap Trappc3 Copa Sec22a Rint1 Gopc Tex261 Uso1 Trappc5 Ergic2 Cul3 Golga2 Atl3 Ykt6 Lman1 Rab1b Bcap31 Vapb Tmed3 Sar1a Trappc2 Vcp Cog3 Tmed9 Klhl12 Gosr1 Lman2 Gosr2 Insig1 Rangrf Csnk1d Yipf4 Ergic3 Sec13 Stx17 Trappc6b Trappc12 Vamp7 Yif1a Sec31a Sec23ip Sec22b
GOBP_RIBOSOMAL_LARGE_SUBUNIT_BIOGENESIS	0.000165016	0.00370306	0.518848	-0.520503	-2.03361	43	Nop53 Nhp2 Nsa2 Ddx18 Gtf3a Nvl Snu13 Ddx28 Brix1 Fastkd2 Nip7 Nop16 LTO1 Znhit6 Nol9 Urb1 Wdr12 Las1l Heatr3 Nop2 Npm1
GOBP_COTRANSLATIONAL_PROTEIN_TARGETING_TO_MEMBRANE	0.00048134	0.00842982	0.498493	-0.64525	-2.04037	18	Tram1 Srp9 Sil1 Srp19 Srp72 Sec62 Ssr2 Tram2 Sec63 Sec61a1 Srp14
GOBP_POSITIVE_REGULATION_OF_TELOMERE_MAINTENANCE	7.95688e-05	0.00206567	0.538434	-0.508061	-2.0504	48	Tnks2 Cct5 Cct7 Parn Cct3 Mapk3 Hnrnpa2b1 Slx4 Atrx Map2k7 Hmbox1 Tcp1 Hnrnpa1 Dhx36 Hnrnpd Mre11a Prkcq Mapk1 Ercc1 Xrcc5 Cct4
GOBP_POSITIVE_REGULATION_OF_CHROMOSOME_ORGANIZATION	2.21244e-06	0.000103143	0.627257	-0.456845	-2.07745	83	Tnks2 Cct5 Ssbp1 Cct7 Cdt1 Ncapd2 Parn Cct3 Mapk3 Hnrnpa2b1 Slx4 Sfpq Atrx Dnmt1 Rad21 Map2k7 Hmbox1 Tcp1 Tpr Setdb1 Hnrnpa1 Dhx36 Hnrnpd Mre11a Prkcq Fen1 Mapk1 Ercc1 Slf1 Smc4 Atf7ip Xrcc5 Cct4
GOBP_SPLICEOSOMAL_SNRNP_ASSEMBLY	0.000281644	0.00556562	0.498493	-0.559834	-2.085	34	Prpf31 Lsm4 Coil Sart3 Snrpf Prpf19 Snrpg Tgs1 Sart1 Cd2bp2 Snrpe Gemin5 Prmt5 Prpf3 Snrpd3 Lsm2 Prpf6 Snrpd1 Snrpc Ddx20 Gemin2 Snrpb Smn1 Gemin7
GOBP_MRNA_PROCESSING	1.74631e-13	7.70706e-11	0.943632	-0.366265	-2.08657	403	Cwc22 Ccar2 Rbm4 Prpf31 Lsm4 Xrn2 Virma Dazap1 Phf5a Snw1 Ddx5 Coil Sf3b3 Lsm7 Magohb Cmtr1 Dhx8 Cpsf2 Hnrnpa2b1 Sart3 Ubl5 Ppwd1 Rsrc1 Snrnp25 U2af2 Zc3h13 Cnot6l Pnpt1 Acin1 Hnrnpu Ssu72 Sf3b6 Sfpq Wdr33 Hnrnpa0 Ddx46 Hnrnpl Txnl4a Wdr83 Hnrnpk Snrpf Dbr1 Srek1ip1 Raly Tsen34 Snu13 Magoh Casc3 Mbnl2 Dhx38 Scaf8 Txnl4b Prpf19 Puf60 Ddx23 Ptbp1 Polr2d Snrpg Snrnp40 Tgs1 Tent4b Cdc73 Mfap1a Bcas2 …
GOBP_RNA_SPLICING	1.37601e-12	4.55458e-10	0.91012	-0.375839	-2.11023	352	Rp9 Cwc22 Polr2a Ccar2 Rbm4 Prpf31 Lsm4 Virma Dazap1 Phf5a Snw1 Ddx5 Coil Sf3b3 Lsm7 Magohb Dhx8 Hnrnpa2b1 Sart3 Ccdc130 Ubl5 Ppwd1 Rsrc1 Ahnak Snrnp25 U2af2 Zc3h13 Acin1 Hnrnpu Sf3b6 Sfpq Ddx46 Hnrnpl Txnl4a Wdr83 Hnrnpk Snrpf Dbr1 Srek1ip1 Raly Tsen34 Snu13 Ppp1r9b Magoh Pik3r1 Casc3 Mbnl2 Dhx38 Txnl4b Prpf19 Slc38a2 Puf60 Ddx23 Ptbp1 Snrpg Snrnp40 Tgs1 Mfap1a Bcas2 Thoc1 Eif4a3 Sart1 Ddx41 Zfp…
GOBP_RNA_SPLICING_VIA_TRANSESTERIFICATION_REACTIONS	1.93544e-10	3.37174e-08	0.826657	-0.391076	-2.12753	254	Cwc22 Rbm4 Prpf31 Lsm4 Dazap1 Phf5a Snw1 Ddx5 Coil Sf3b3 Lsm7 Magohb Dhx8 Hnrnpa2b1 Sart3 Ubl5 Ppwd1 Rsrc1 Snrnp25 U2af2 Hnrnpu Sf3b6 Sfpq Ddx46 Hnrnpl Txnl4a Wdr83 Hnrnpk Snrpf Dbr1 Raly Snu13 Magoh Casc3 Mbnl2 Dhx38 Txnl4b Prpf19 Puf60 Ddx23 Ptbp1 Snrpg Snrnp40 Tgs1 Mfap1a Bcas2 Eif4a3 Sart1 Ddx41 Rbm15b Rbm15 Hspa8 Hnrnpa1 Pabpc1 Htatsf1 Sf3b5 Wbp4 Rbm3 Rbm42 Cd2bp2 Snrpe Cwc15 Cwf19l1 Larp7 B…

## Sheet: B cells
pathway	pval	padj	log2err	ES	NES	size	leadingEdge
GOBP_CELL_CELL_ADHESION_VIA_PLASMA_MEMBRANE_ADHESION_MOLECULES	3.9926e-09	5.39408e-07	0.761461	0.458331	2.31851	122	Nectin1 Il10 Itgam Palld Kifap3 Cldn1 Cx3cl1 Ptprr Mdga1 Pcdh1 Acvr1 Cldn8 Sele Klf4 Ptprg Celsr1 Fxyd5 Ajuba Fgfrl1 Cd177 Cdhr5 Cdhr2 Nectin2 Cd209b Robo2 Celsr2 Fat4 Igsf9 Pcdh17 Gpc4 Cdh16 Vcam1 Pcdh19 Cadm1 Robo4 Flrt3 Jaml Cdh11 Clstn3 Adgrl1 Itgb2 Cdh2 Pcdh12 Itga5 Plxnb2 Dsg2 Gpc6 Cldn3 Dscam Pvr Cldn15 Arvcf Robo1 Nectin4 Cldn11 Lrfn4 Dchs1 Obsl1 Itgal Tgfb2 Ceacam1 Tro Ptprm Igsf11 Clstn…
GOBP_REGULATION_OF_ANIMAL_ORGAN_MORPHOGENESIS	2.2998e-07	2.00324e-05	0.690132	0.466756	2.22149	85	Smo Hoxb7 Prickle1 Sulf1 Wnt5a Wnt11 Nkd1 Spry1 Vangl2 Ror1 Fzd1 Msx1 Fgf2 Vangl1 Cd34 Ror2 Celsr1 Edn1 Fzd3 Sapcd2 Fzd2 Bmpr1a Pax2 Wnt4 Dact1 Robo2 Runx2 Celsr2 Gpc4 Apcdd1 Ptk7 Nog Rspo3 Hgf Bmp7 Gpc6 Tnf Sfrp2 Sox9 Rac1 Robo1 Tiam1
GOBP_CELL_FATE_SPECIFICATION	3.82777e-05	0.00165952	0.557332	0.548065	2.20159	39	Smo Tbx3 Wnt5a Wnt11 Apc2 Lmo4 Tead4 Fgf2 Ptch1 Hoxd10 Hoxa13 Bmpr1a Pax2 Gli3 Tbx2 Sox17 Sfrp2 Sox9 Eomes Isl1 Esrp1 Foxa1 Fzd7 Nrp1 Eya2 Psen1
GOBP_HEAT_GENERATION	5.88966e-05	0.0022935	0.557332	0.734955	2.14806	13	Il1b Tnfrsf11a Adrb1 Il1a Abat Ptges Ptger3 Ptgs2 Tnf Slc27a1
GOBP_REGULATION_OF_CARTILAGE_DEVELOPMENT	4.7805e-05	0.00197442	0.557332	0.512858	2.14748	46	Rarg Maf Bmpr2 Smad1 Wnt5a Tgfbr1 Wnt11 Frzb Mdk Trps1 Bmp6 Gli3 Runx2 Rflna Pkdcc Bmpr1b Nog Ltbp3 Sox9 Lnpk Mboat2 Scin Efemp1 Smad3 Por Axin2 Snai2
GOBP_RENAL_FILTRATION	0.000105103	0.00362385	0.538434	0.613365	2.14345	23	Xpnpep3 Ptpro Sulf1 Cd34 Coro2b Rhpn2 Gja5 Igha Gas6 Emp2 Kirrel F2rl1 Pdgfb Mcam
GOBP_SPINAL_CORD_DEVELOPMENT	3.99847e-05	0.00170773	0.557332	0.496657	2.14318	51	Pbx3 Cln8 Smo Vstm5 Plxdc1 Tal1 Lrp8 Abt1 Lmo4 Mdga1 Chrd Ptch1 Hoxd10 Actl6a Slit1 Bag3 Hoxb8 Gli3 Sox13 Nog
GOBP_POSITIVE_REGULATION_OF_LEUKOCYTE_TETHERING_OR_ROLLING	5.31108e-05	0.00211803	0.557332	0.810965	2.13877	10	Chst2 Ccr2 Fut4 Fut7 Sele Elane
GOBP_HOMOPHILIC_CELL_ADHESION_VIA_PLASMA_MEMBRANE_ADHESION_MOLECULES	1.47091e-05	0.000743315	0.593325	0.472945	2.12002	62	Nectin1 Palld Ptprr Pcdh1 Ptprg Celsr1 Cdhr5 Cdhr2 Nectin2 Robo2 Celsr2 Fat4 Igsf9 Pcdh17 Cdh16 Pcdh19 Cadm1 Robo4 Cdh11 Clstn3 Cdh2 Pcdh12 Plxnb2 Dsg2 Dscam Pvr Robo1 Nectin4 Dchs1 Obsl1 Ceacam1 Tro Ptprm Igsf11 Clstn1 Sdk2 Tenm3 Amigo1
GOBP_ASTROCYTE_ACTIVATION	0.000194557	0.00588113	0.518848	0.654401	2.10491	18	Il1b Adora2a Smo C1qa Lrp1 Ifng C5ar1 Grn
GOBP_CELL_DIFFERENTIATION_IN_SPINAL_CORD	0.000182331	0.0055881	0.518848	0.616226	2.08932	21	Cln8 Tal1 Abt1 Lmo4 Mdga1 Ptch1 Hoxd10 Gli3 Sox13 Isl1
GOBP_REGULATION_OF_LEUKOCYTE_TETHERING_OR_ROLLING	0.000179416	0.00555017	0.518848	0.687049	2.08844	15	Chst2 Ccr2 Fut4 Fut7 Sele Fut9 Elane
GOBP_NEGATIVE_REGULATION_OF_EPITHELIAL_CELL_DIFFERENTIATION	0.000159531	0.00502901	0.518848	0.541055	2.07997	33	Smo Tbx3 Ifng Il1a Frzb Hes1 Ccnd1 Spry1 Xdh Spred3 Spry2 Grhl2 Foxj2 Spred1 Msx2 Sox9 Id1
GOBP_VASCULAR_ENDOTHELIAL_GROWTH_FACTOR_PRODUCTION	0.000255539	0.00729169	0.498493	0.55102	2.0566	30	Il1b Adora2b Sulf1 Il1a C5ar1 Ccr2 C3 C3ar1 Adamts3 Gata4 Rora Ptgs2 Hpse Tnf Cxcl17 Isl1 Il6 Il6ra
GOBP_NEURON_PROJECTION_GUIDANCE	4.22619e-07	3.37077e-05	0.674963	0.39525	2.03888	144	Ptpro Cyfip1 Nectin1 Smo Csf1r Ncam1 Bmpr2 Wnt5a Efnb1 Palld Nova2 Chn1 Sema3b Kif5c Chl1 Efna4 Klf7 Ptch1 Sema5a Lhx2 Slit1 Ntn5 Edn1 Fzd3 Cntn1 Ephb4 Erbb2 Ephb3 Gli3 Robo2 Ephb6 Igsf9 Epha1 Robo4 Flrt3 Dpysl5 Prkcq Boc Bmpr1b Unc5a Bdnf Dlx5 Nog Plxnb1 Megf8 Sema6a Flrt2 Plxnb2 Bmp7 Sema4a Plxnd1 Scn1b Dscam Sema4c Nrcam Enah Slit2 Rac1 Isl1
GOBP_MAMMARY_GLAND_EPITHELIUM_DEVELOPMENT	0.000113402	0.00384986	0.538434	0.463008	2.036	55	Brca2 Id2 Smo Tbx3 Csf1r Wnt5a Esr1 Irf6 Ccnd1 Zfp703 Foxf1 Msx1 Vdr Fgf2 Ptch1 Gpx1 Atp2c2 Src Cebpb Wnt7b Wnt4 Prlr Kdm5b
GOBP_REGULATION_OF_EPITHELIAL_CELL_DIFFERENTIATION	3.50822e-06	0.000223312	0.627257	0.41337	2.03497	103	Il1b S1pr2 Smo Tbx3 Plcb1 Ifng Sult2b1 Prkch Il1a Atoh8 Frzb Hes1 Ccnd1 Spry1 Xdh Spred3 Spry2 Klf7 Vdr Fgf2 Ptch1 Kdf1 Grhl2 Cdkn2b Pax2 Cd109 Cebpb Bmp6 Trim16 Hey2 Prlr Ovol2 Foxj2 Grhl1 Lif Tmem100 Zdhhc21 Spred1 Msx2 Ikbkb Tnf Sox9 Id1 Apold1 Esrp1 Rock1 Mycl
GOBP_XENOBIOTIC_METABOLIC_PROCESS	0.000470239	0.0123043	0.498493	0.507211	2.03495	38	Cryz Gsto1 N6amt1 Ahr Fmo1 Fmo2 Pon3 Nudt15 Cbr1 Lpo Cyp2s1 Hnf4a Cyp2d22 Cmbl Rora Gsta3 Nceh1 Rorc Cyp26a1 Acaa1a Por Aoc2
GOBP_ASTROCYTE_DEVELOPMENT	0.000278955	0.00789181	0.498493	0.538399	2.03381	31	Il1b Adora2a Smo C1qa Lrp1 Ifng S100a9 C5ar1 Grn Ror1 Ror2
GOBP_HETEROPHILIC_CELL_CELL_ADHESION_VIA_PLASMA_MEMBRANE_CELL_ADHESION_MOLECULES	0.000748043	0.0177493	0.477271	0.573974	2.03088	24	Nectin1 Sele Cd209b Fat4 Vcam1 Cadm1 Jaml Adgrl1 Cdh2 Itga5 Pvr Nectin4 Dchs1 Itgal Tenm3 Amigo1
GOBP_NON_CANONICAL_WNT_SIGNALING_PATHWAY	0.000172476	0.00536051	0.518848	0.458001	2.02708	56	Prickle1 Wnt5a Wnt11 Frzb Fzd4 Nkd1 Fzd10 Vangl2 Ror1 Fzd1 Vangl1 Ror2 Celsr1 Fzd3 Fzd8 Fzd2 Wnt4 Dact1 Celsr2 Gpc4 Nlk Ptk7 Rspo3 Gpc6 Sfrp2 Rac1
GOBP_POSITIVE_REGULATION_OF_VASCULAR_ENDOTHELIAL_GROWTH_FACTOR_PRODUCTION	0.000831739	0.0190523	0.477271	0.572638	2.02616	24	Il1b Adora2b Sulf1 Il1a C5ar1 C3 C3ar1 Gata4 Rora Ptgs2 Hpse Cxcl17 Isl1 Il6
GOBP_REGULATION_OF_CELLULAR_EXTRAVASATION	0.000300547	0.00843061	0.498493	0.520454	2.0247	34	Plcb1 Chst2 Ccr2 Fut4 Cd99l2 Fut7 Sele Fut9 Elane Jam3 Mdk Il1r1 Olfm4 Adam8 Lyve1 Ccl25
GOBP_REGULATION_OF_CHONDROCYTE_DIFFERENTIATION	0.000354094	0.00952886	0.498493	0.525377	2.01971	33	Rarg Maf Tgfbr1 Mdk Trps1 Bmp6 Gli3 Runx2 Rflna Pkdcc Bmpr1b Ltbp3 Sox9 Lnpk Mboat2 Scin Efemp1 Smad3 Por Axin2 Snai2
GOBP_NITRIC_OXIDE_MEDIATED_SIGNAL_TRANSDUCTION	0.000640305	0.0155268	0.477271	0.643082	2.01522	17	Nos1ap Ddah1 Gucy1b1 Ddah2 Ndnf Pde5a Fpr1 Cd36 Apoe Nos2 Gucy1a1 Egfr Atp2b4 Thbs1
GOBP_REGULATION_OF_HISTONE_MODIFICATION	1.2713e-10	2.71483e-08	0.826657	-0.479911	-2.30086	150	Nsd3 Atrx Kmt2e Chtop Lrrk2 Arrb1 Trip12 Mtf2 Nipbl Kdm5a Ppp4c Sin3a Mcrs1 Mapk3 Ube2b Zzz3 Wbp2 Myb Ruvbl2 Hcfc1 Trp53 Ppp4r2 Kmt2a Paxip1 Pax5 Tada2b Zfp335 Atg5 Brd4 Fmr1 Flcn Prmt6 Rnf40 Phf20 Akap8l Mapk8 Rnf20 Eid1 Ski Ctcf Zfp451 Nsd1 Mllt6 Pink1 Igf2 Ing2 Bcor Cdk9 Kdm4a Nfyb Nfyc Sap30bp Pih1d1 Noc2l
GOBP_MRNA_SPLICE_SITE_SELECTION	1.55862e-06	0.000108611	0.643552	-0.690859	-2.32429	25	Sfswap Slu7 Srsf6 Celf1 Luc7l3 Setx Srsf10 Prpf39 Psip1 Puf60 Ptbp2 Ythdc1 Sf3a3 Luc7l Luc7l2 Khdc4 Celf2
GOBP_MRNA_TRANSPORT	2.95248e-09	4.25045e-07	0.774939	-0.518631	-2.3271	104	Nup153 Ddx39b Smg5 Smg1 Chtop Upf1 Poldip3 Hhex Nup85 Thoc2 Hnrnpa2b1 Aaas Myo1c Thoc5 Cetn2 Pabpn1 Nxf1 Upf2 Pom121 Alyref Fmr1 Nup160 Nup88 Eny2 Akap8l Ahctf1 Nup210 Seh1l Rbm15b Khsrp Fyttd1 Senp2 Nxt1 Rae1 Dhx9 Ythdc1 Thoc1 Nup50 Lrpprc Smg7 Thoc7 Srsf3 Smg6 Sarnp Xpo1 Ndc1 Gle1 Alkbh5 Nup107 Iws1 Nup133 Nup155
GOBP_HISTONE_METHYLATION	1.73919e-10	3.48892e-08	0.826657	-0.498958	-2.32928	128	Nsd3 Atrx Kmt2e Chtop Mtf2 Dot1l Setdb2 Kmt5c Mcrs1 Men1 Kmt5b Tet3 Myb Crebbp Hcfc1 Kmt2a Paxip1 Pax5 Zfp335 Suz12 Ehmt1 Brd4 Prmt6 Phf20 Kmt2d Fbl Arid4b Rnf20 Dpy30 Trmt112 Ctcf Ash1l Carm1 Nsd1 Kdm6a Mllt6 Smyd3 Prdm2 Kmt5a Bcor Wdr82 Nsd2 Kdm4a Nfyb Nfyc Pih1d1
GOBP_CHROMATIN_ORGANIZATION	2.41948e-19	2.00212e-16	1.13309	-0.428067	-2.32991	451	Smarcc1 Pbrm1 Nsd3 Atrx Kmt2e Smarca4 Ubr2 Upf1 Hnrnpc Tbl1xr1 Myc Bud23 Rbbp4 Yy1 Trim27 Tdg Mtf2 Trrap Atf7ip Dcaf1 Setdb2 Kdm5a Aebp2 Bag6 Satb1 Smchd1 Dapk3 Sin3a Srcap Kmt5c Chd8 Mier1 Mcrs1 Men1 Bap1 Cbx5 Kmt5b Msl1 Zfp827 Rlim Arid1a Tet3 Wbp2 Myb Cdan1 Hdac1 Kdm4b Ruvbl2 Bptf Brd2 Baz1b H3f3a Zmynd11 Hdac8 H3f3b Mbtd1 Dnajc2 Rbm15 Hcfc1 Prkcb Epc2 Chd3 Trp53 Kmt2a Rsf1 Tada2b Mis18a Cabin…
GOBP_RNA_PROCESSING	4.10453e-30	1.3586e-26	1.42456	-0.416096	-2.34038	771	Ago1 Ahcyl1 Dhx8 Ago2 Safb2 Cwc22 Ptbp3 Ddx39b Ddx10 Ddx5 Map2k1 Polr2a Dalrd3 Dazap1 Eri1 Rtcb Rbmx Adar Sympk Hnrnpc Cnot6l Lyar Thrap3 Pnn Syncrip Rnps1 Pabpc1 Srek1 Frg1 Bud23 Rbm38 Ngdn Usp4 Prpf18 Spout1 Acin1 Rbm12b2 Sfswap Rbms2 Slu7 Nsrp1 Utp14a Sfpq Elp1 Hnrnph1 Son Fxr1 Utp11 Cdc73 Nop58 Scaf11 Srsf6 Sugp2 Celf1 Nop53 Rest Wdr36 Las1l Sf3b4 Clk4 Snrpg Pus1 Cpsf7 Rbm17 Fxr2 Wdr33 Wtap S…
GOBP_HISTONE_MODIFICATION	1.27519e-19	1.20596e-16	1.14219	-0.433727	-2.34815	419	Elk4 Nsd3 Atrx Kmt2e Chtop Ubr2 Lrrk2 Tbl1xr1 Parp2 Rbbp4 Arrb1 Trip12 Mtf2 Trrap Dcaf1 Dot1l Nipbl Setdb2 Kdm5a Ppp4c Sfpq Sin3a Srcap Kmt5c Mier1 Mcrs1 Mapk3 Cdc73 Msl3 Men1 Bap1 Kmt5b Msl1 Rest Ube2b Zzz3 Hlcs Tet3 Wbp2 Myb Usp7 Crebbp Morf4l2 Hdac1 Kdm4b Ruvbl2 Baz1b Huwe1 Cdk5 Mbtd1 Hcfc1 Prkcb Epc2 Chd3 Sf3b3 Trp53 Ppp4r2 Kmt2a Ddb2 Paxip1 Pax5 Tada2b Brd1 Smarcad1 Zfp335 Suz12 Ehmt1 Atg5 B…
GOBP_NEGATIVE_REGULATION_OF_RNA_SPLICING	4.10492e-07	3.31397e-05	0.674963	-0.75392	-2.3836	20	Ptbp3 Rbmx Rnps1 Sfswap Srsf6 Ptbp1 Hnrnpa2b1 Srsf10 Hnrnpk Srsf4 Ptbp2 Dyrk1a Tmbim6 U2af2
GOBP_RNA_LOCALIZATION	9.83843e-13	3.49387e-10	0.91012	-0.494808	-2.3959	166	Nup153 Cct4 Ddx39b Smg5 Smg1 Chtop Upf1 Poldip3 Yy1 Nop58 Hhex Tgfbr2 Ruvbl2 Mex3d Nup85 Thoc2 Hnrnpa2b1 Aaas Myo1c Thoc5 Cpsf6 Cetn2 Pabpn1 Cct2 Nxf1 Znhit3 Upf2 Pom121 Alyref Fmr1 Nup160 Hnrnpu Nup88 Fbl Eny2 Akap8l Ahctf1 Hnrnpab Nup210 Ssb Seh1l Rbm15b Khsrp Cct8 Fyttd1 Senp2 Casc3 Nxt1 Atxn2 Rae1 Npm1 Tcp1 Dhx9 Ythdc1 Nhp2 Pih1d1 Dcp2 Atr Thoc1 Nup50 Lrpprc Smg7 Thoc7 Srsf3 Smg6 Parn Sarnp X…
GOBP_NEGATIVE_REGULATION_OF_MRNA_METABOLIC_PROCESS	1.81015e-09	2.85314e-07	0.788187	-0.563953	-2.40358	76	Paip1 Rbmx Hnrnpc Thrap3 Syncrip Rnps1 Pabpc1 Sfswap Csde1 Srsf6 Ptbp1 Fus Traf5 Hnrnpa2b1 Fmr1 Srsf10 Rnf40 Hnrnpk Hnrnpu Nbas Hnrnpab Rnf20 Tardbp Elavl1 Traf3ip2 Larp1 Srsf4 Cdk9 Dhx9 Traf2 Dyrk1a Mettl16 Dhx34
GOBP_NUCLEAR_TRANSCRIBED_MRNA_CATABOLIC_PROCESS	1.48418e-11	4.09387e-09	0.863415	-0.531835	-2.43679	114	Ago1 Paip1 Ago2 Pnrc2 Cnot2 Ddx5 Eri1 Smg5 Smg1 Upf1 Cnot6l Thrap3 Syncrip Rnps1 Pabpc1 Tnrc6b Prpf18 Helz2 Csde1 Polr2g Tut4 Pym1 Upf2 Tnrc6a Rc3h1 Tut7 Hnrnpu Nbas Xrn1 Hnrnpab Ssb Casc3 Dcp1a Smg9 Dhx9 Dhx34 Dcp2 Tut1 Smg7 Zc3h12a Etf1 Exosc2 Exosc5 Exosc8 Smg6 Parn Pan2 Atm Cnot1 Dxo Tob1 Cnot7 Ttc37 Tnrc6c Dis3l2 Btg2 Cnot3 Skiv2l
GOBP_REGULATION_OF_MRNA_METABOLIC_PROCESS	1.56786e-17	1.15325e-14	1.07687	-0.482189	-2.45967	246	Ahcyl1 Paip1 Ago2 Safb2 Cwc22 Cnot2 Ddx5 Dazap1 Rbmx Upf1 Hnrnpc Cnot6l Thrap3 Syncrip Rnps1 Pabpc1 Tnrc6b Sfswap Nsrp1 Csde1 Son Fxr1 Cdc73 Srsf6 Celf1 Rest Sf3b4 Cpsf7 Fxr2 Wtap Polr2g Rbm4 Pum1 Ptbp1 Fus Traf5 Mex3d Tut4 Rbm15 Hnrnpa2b1 Snrnp70 Virma Cpsf6 Srrm1 Papola Ythdf1 Tnrc6a Rc3h1 Tut7 Ddx17 Fmr1 Srsf10 Rnf40 Hnrnpk Hnrnpu Nbas Hnrnpab Rnf20 Tardbp Rbm15b Khsrp Srpk1 Elavl1 Tia1 Serbp1…
GOBP_RIBONUCLEOPROTEIN_COMPLEX_SUBUNIT_ORGANIZATION	1.39341e-12	4.61219e-10	0.91012	-0.524517	-2.47687	141	Ago1 Dhx8 Ago2 Ddx39b Adar Usp4 Prpf18 Sfswap Slu7 Cdc73 Scaf11 Srsf6 Celf1 Nop53 Snrpg Cpsf7 Eif3c Snrpd1 Ruvbl2 Sf3b1 Snrpe Luc7l3 Cpsf6 Tfip11 Znhit3 Nufip1 Setx Sart1 Srsf10 Vcp Zrsr2 Prpf3 Snrnp200 Srpk1 Eif5 Yju2 Prpf8 Prpf39 Snrpb Hsp90ab1 Eif3a Mcts1 Psip1 Puf60 Dhx9 Rbm5 Ptbp2 Ythdc1 Ddx23 Pih1d1 Snu13 Clns1a Gemin5 Sf3a3 Strap Atr Crnkl1 Luc7l Luc7l2 Pwp2 Eif2d Khdc4 Eif2s2 Sart3 Celf2 …
GOBP_SPLICEOSOMAL_COMPLEX_ASSEMBLY	4.19057e-08	4.56009e-06	0.719513	-0.625153	-2.48191	49	Ddx39b Sfswap Slu7 Scaf11 Srsf6 Celf1 Snrpg Snrpd1 Sf3b1 Snrpe Luc7l3 Setx Srsf10 Zrsr2 Snrnp200 Srpk1 Prpf39 Psip1 Puf60 Rbm5 Ptbp2 Ythdc1 Ddx23 Sf3a3 Crnkl1 Luc7l Luc7l2 Khdc4 Celf2 Usp39 Prpf6 Srpk2
GOBP_ALTERNATIVE_MRNA_SPLICING_VIA_SPLICEOSOME	1.45823e-09	2.41336e-07	0.788187	-0.618049	-2.50779	59	Ddx5 Rbmx Thrap3 Rnps1 Sfswap Slu7 Nsrp1 Sfpq Fxr1 Srsf6 Celf1 Rest Rbm17 Fxr2 Wtap Rbm4 Ptbp1 Rbm15 Ddx17 Fmr1 Hnrnpu Rbm15b Tia1 Mbnl3 Pqbp1 Puf60 Dhx9 Rbm5 Ythdc1 Strap Hnrnpl Tra2b
GOBP_REGULATION_OF_ALTERNATIVE_MRNA_SPLICING_VIA_SPLICEOSOME	6.10907e-09	7.77731e-07	0.761461	-0.646635	-2.50813	44	Ddx5 Rbmx Thrap3 Rnps1 Nsrp1 Fxr1 Srsf6 Celf1 Rest Fxr2 Wtap Rbm4 Ptbp1 Rbm15 Ddx17 Fmr1 Hnrnpu Rbm15b Tia1 Mbnl3 Puf60 Rbm5 Ythdc1 Hnrnpl Tra2b Celf2 Srsf2 Fam172a
GOBP_RNA_EXPORT_FROM_NUCLEUS	1.85279e-11	4.90618e-09	0.863415	-0.613929	-2.5741	72	Nup153 Ddx39b Smg5 Smg1 Chtop Upf1 Poldip3 Hhex Nup85 Thoc2 Hnrnpa2b1 Thoc5 Cpsf6 Pabpn1 Nxf1 Upf2 Pom121 Alyref Nup160 Nup88 Eny2 Akap8l Ssb Rbm15b Fyttd1 Nxt1 Rae1 Npm1 Dhx9 Ythdc1 Thoc1 Smg7 Thoc7 Srsf3 Smg6 Sarnp Xpot Gle1 Alkbh5 Nup107 Iws1 Nup133 Nup155 Phax
GOBP_MRNA_METABOLIC_PROCESS	4.39803e-35	2.9115e-31	1.54318	-0.468224	-2.5944	600	Ago1 Ahcyl1 Paip1 Dhx8 Ago2 Safb2 Cwc22 Ptbp3 Pnrc2 Ddx39b Cnot2 Ddx5 Dazap1 Eri1 Smg5 Smg1 Rbmx Hipk3 Adar Sympk Upf1 Hnrnpc Cnot6l Thrap3 Pnn Syncrip Rnps1 Pabpc1 Srek1 Frg1 Rbm38 Tnrc6b Usp4 Prpf18 Acin1 Sfswap Helz2 Slu7 Nsrp1 Sfpq Csde1 Hnrnph1 Son Fxr1 Cdc73 Scaf11 Srsf6 Sugp2 Celf1 Rest Sf3b4 Snrpg Pus1 Cpsf7 Rbm17 Fxr2 Wdr33 Wtap Polr2g Scaf4 Ppil1 Scaf1 Rbm4 Sf3b2 Snrpd1 Pum1 Ptbp1 Pcif1…
GOBP_MRNA_EXPORT_FROM_NUCLEUS	4.01798e-10	7.59029e-08	0.814036	-0.650277	-2.62747	54	Ddx39b Smg5 Smg1 Chtop Upf1 Poldip3 Hhex Nup85 Thoc2 Hnrnpa2b1 Thoc5 Pabpn1 Nxf1 Upf2 Alyref Nup160 Nup88 Eny2 Akap8l Rbm15b Fyttd1 Nxt1 Rae1 Ythdc1 Thoc1 Smg7 Thoc7 Srsf3 Smg6 Sarnp Gle1 Alkbh5 Nup107 Iws1 Nup133 Nup155
GOBP_REGULATION_OF_MRNA_PROCESSING	1.33978e-14	6.82258e-12	0.986546	-0.576968	-2.6452	113	Ahcyl1 Safb2 Cwc22 Ddx5 Dazap1 Rbmx Thrap3 Rnps1 Sfswap Nsrp1 Son Fxr1 Cdc73 Srsf6 Celf1 Rest Sf3b4 Cpsf7 Fxr2 Wtap Rbm4 Ptbp1 Rbm15 Hnrnpa2b1 Snrnp70 Virma Cpsf6 Srrm1 Papola Ddx17 Fmr1 Srsf10 Rnf40 Hnrnpk Hnrnpu Rnf20 Rbm15b Srpk1 Tia1 Cdk11b Mbnl3 Puf60 Srsf4 Cdk9 Dhx9 Rbm5 Dyrk1a Ythdc1 Tra2a Mettl16 Hnrnpl Tra2b U2af2 Celf2 Srsf3 Sltm Srsf2 Fam172a Srpk2
GOBP_MRNA_PROCESSING	1.43261e-28	3.16129e-25	1.38775	-0.493788	-2.6564	403	Ahcyl1 Dhx8 Safb2 Cwc22 Ptbp3 Ddx39b Ddx5 Dazap1 Rbmx Adar Sympk Hnrnpc Cnot6l Thrap3 Pnn Syncrip Rnps1 Pabpc1 Srek1 Frg1 Rbm38 Usp4 Prpf18 Acin1 Sfswap Slu7 Nsrp1 Sfpq Hnrnph1 Son Fxr1 Cdc73 Scaf11 Srsf6 Sugp2 Celf1 Rest Sf3b4 Snrpg Cpsf7 Rbm17 Fxr2 Wdr33 Wtap Scaf4 Ppil1 Scaf1 Rbm4 Sf3b2 Snrpd1 Ptbp1 Ik Cpsf2 Thoc2 Cwc27 Sf3b1 Srrt Snrpe Luc7l3 BC005624 Rbm15 Hnrnpa2b1 Snrnp70 Virma Sf3b3 Pdcd1…
GOBP_RNA_SPLICING_VIA_TRANSESTERIFICATION_REACTIONS	2.62089e-22	2.89172e-19	1.22105	-0.519978	-2.66561	254	Dhx8 Cwc22 Ddx39b Ddx5 Dazap1 Rbmx Hnrnpc Thrap3 Pnn Syncrip Rnps1 Pabpc1 Frg1 Usp4 Prpf18 Sfswap Slu7 Nsrp1 Sfpq Hnrnph1 Son Fxr1 Scaf11 Srsf6 Celf1 Rest Sf3b4 Snrpg Rbm17 Fxr2 Wtap Ppil1 Rbm4 Sf3b2 Snrpd1 Ptbp1 Ik Cwc27 Sf3b1 Snrpe Luc7l3 BC005624 Rbm15 Hnrnpa2b1 Snrnp70 Sf3b3 Bcas2 Prpf4b Srrm1 Tfip11 Setx Sart1 Ddx17 Alyref Fmr1 Srsf10 Hnrnpk Hnrnpu Zrsr2 Zmat2 Prpf3 Rbm15b Khsrp Snrnp200 Srp…
GOBP_REGULATION_OF_RNA_SPLICING	3.09903e-15	1.86505e-12	1.00732	-0.577517	-2.66639	123	Cwc22 Ptbp3 Ddx5 Polr2a Dazap1 Rbmx Thrap3 Rnps1 Rbm38 Rbm12b2 Sfswap Nsrp1 Hnrnph1 Son Fxr1 Srsf6 Celf1 Rest Sf3b4 Clk4 Fxr2 Wtap Rbm4 Clk2 Ptbp1 Fus Clk1 Rbm15 Hnrnpa2b1 Snrnp70 Srrm1 Setx Ddx17 Fmr1 Srsf10 Hnrnpk Hnrnpu Rbm15b Srpk1 Tia1 Mbnl3 Pqbp1 Puf60 Srsf4 Ildr1 Rbm5 Ptbp2 Dyrk1a Ythdc1 Tra2a Mettl16 Ccnl2 Slc38a2 Hnrnpl Grsf1 Tra2b Tmbim6 U2af2 Celf2 Srsf3 Srsf2 Zpr1 Fam172a Srpk2
GOBP_REGULATION_OF_MRNA_SPLICING_VIA_SPLICEOSOME	1.00277e-12	3.49387e-10	0.91012	-0.620876	-2.66821	81	Cwc22 Ddx5 Dazap1 Rbmx Thrap3 Rnps1 Sfswap Nsrp1 Son Fxr1 Srsf6 Celf1 Rest Sf3b4 Fxr2 Wtap Rbm4 Ptbp1 Rbm15 Hnrnpa2b1 Snrnp70 Srrm1 Ddx17 Fmr1 Srsf10 Hnrnpk Hnrnpu Rbm15b Srpk1 Tia1 Mbnl3 Puf60 Srsf4 Rbm5 Dyrk1a Ythdc1 Tra2a Mettl16 Hnrnpl Tra2b U2af2 Celf2 Srsf3 Srsf2 Fam172a Srpk2
GOBP_RNA_SPLICING	2.05482e-27	3.40073e-24	1.35757	-0.506434	-2.68563	352	Dhx8 Cwc22 Ptbp3 Ddx39b Ddx5 Polr2a Dazap1 Rtcb Rbmx Hnrnpc Thrap3 Pnn Syncrip Rnps1 Pabpc1 Srek1 Frg1 Rbm38 Usp4 Prpf18 Acin1 Rbm12b2 Sfswap Slu7 Nsrp1 Sfpq Hnrnph1 Son Fxr1 Scaf11 Srsf6 Sugp2 Celf1 Rest Sf3b4 Clk4 Snrpg Rbm17 Fxr2 Wtap Ppil1 Scaf1 Rbm4 Clk2 Sf3b2 Snrpd1 Ptbp1 Fus Ik Clk1 Thoc2 Cwc27 Sf3b1 Snrpe Luc7l3 BC005624 Rbm15 Hnrnpa2b1 Snrnp70 Virma Sf3b3 Ppp4r2 Thoc5 Srsf11 Bcas2 Prpf4b…

## Sheet: Natural killer cells
pathway	pval	padj	log2err	ES	NES	size	leadingEdge
GOBP_POSITIVE_REGULATION_OF_TYPE_2_IMMUNE_RESPONSE	2.32826e-05	0.00481658	0.57561	0.757292	2.25501	15	Tnfsf4 Il18 Xcl1 Prkcz Il6 Il4ra Nod2 Cd74
GOBP_POSITIVE_REGULATION_OF_UBIQUITIN_PROTEIN_LIGASE_ACTIVITY	2.17676e-05	0.00464843	0.57561	0.87173	2.19713	9	Plk1 Ube2s Ube2c Cdc20
GOBP_POSITIVE_REGULATION_OF_NEUROINFLAMMATORY_RESPONSE	3.41719e-05	0.00593142	0.557332	0.798662	2.19304	12	Il1b Il18 Nupr1 Il6 Stap1 Lrrk2 Mmp8 Trem2 Ccl3
GOBP_CHEMOKINE_PRODUCTION	5.99648e-06	0.00177503	0.610527	0.486744	2.1304	72	Tnfsf4 Mbp Il1b Tlr2 Il18 Adam17 Il10 Ifng Mefv Arg2 Klf4 Il6 Epha2 Tlr7 Il4ra Trem1 Elane Adora2b Nod2 Trem2 Trpv4 Tslp Mif Cd74 Oas1g Il6ra Sirpa Il1rl1 Snai2 Oas3 Hif1a Syk
GOBP_TYPE_2_IMMUNE_RESPONSE	0.00024285	0.0220228	0.518848	0.576577	2.11805	32	Tnfsf4 Il18 Xcl1 Prkcz Il10 Arg2 Il6 Bcl3 Il4ra Nod2 Bcl6 Bcl6b Cd74 Batf
GOBP_POSITIVE_REGULATION_OF_INTERLEUKIN_6_PRODUCTION	2.30438e-06	0.00108964	0.627257	0.472637	2.10988	80	Tnfsf4 Mbp Il1b Tlr2 Tlr1 Mapk13 Pou2af1 Spon2 Pira2 Pou2f2 Ptafr Ifng Rab7b Il6 Pirb Tlr7 Cd36 Il1rl2 Nod1 Adora2b Tlr8 Mmp8 Hspd1 Nod2 Trpv4 Il1a Tslp Cd74 Nos2 Il6ra Lilra6 Isl1 Il1rap Syk Inava Zbtb20 P2rx7 Setd4
GOBP_CD4_POSITIVE_ALPHA_BETA_T_CELL_CYTOKINE_PRODUCTION	0.000214071	0.020245	0.518848	0.702415	2.0916	15	Il1b Il18 Xcl1 Prkcz Il6
GOBP_REGULATION_OF_UBIQUITIN_PROTEIN_LIGASE_ACTIVITY	0.00030277	0.0247449	0.498493	0.719008	2.08769	14	Plk1 Ube2s Mad2l1 Ube2c Cdc20
GOBP_AUTONOMIC_NERVOUS_SYSTEM_DEVELOPMENT	0.000154809	0.0159346	0.518848	0.633911	2.08327	23	Nav2 Ednra Kif26a Sox11 Fzd3 Nrp2 Hes1 Tfap2a Nrp1 Hoxb2 Ackr3 Hand2 Vcam1
GOBP_LYMPH_VESSEL_DEVELOPMENT	0.000157411	0.0159346	0.518848	0.633378	2.08152	23	Kdr Clec14a Svep1 Tmem204 Sox18 Epha2 Flt4 Ptpn14 Heg1 Efnb2 Bmpr2 Nr2f2 Pdpn Syk Tie1
GOBP_T_HELPER_2_CELL_DIFFERENTIATION	0.000347077	0.0263255	0.498493	0.716415	2.08016	14	Tnfsf4 Il18 Prkcz Bcl3 Il4ra Bcl6 Batf Socs5 Cd86 Anxa1
GOBP_POSITIVE_REGULATION_OF_INTERLEUKIN_17_PRODUCTION	0.000606474	0.0364885	0.477271	0.645684	2.06821	20	Il18 Il15 Ccl1 Il6 Ly9 Rftn1 Slamf6 Nod2 Sphk1 Il23a Il12b Card9
GOBP_DETECTION_OF_MOLECULE_OF_BACTERIAL_ORIGIN	0.000452423	0.0302988	0.498493	0.764588	2.04122	11	Tlr2 Tlr1 Ly96 Scarb1 Ssc5d Nod2 Trem2
GOBP_POSITIVE_REGULATION_OF_T_HELPER_2_CELL_DIFFERENTIATION	0.000158864	0.0159346	0.518848	0.86355	2.03591	7	Tnfsf4 Il18 Prkcz Il4ra
GOBP_POSITIVE_REGULATION_OF_CHEMOKINE_PRODUCTION	0.000108342	0.0132819	0.538434	0.494088	2.03262	53	Tnfsf4 Mbp Il1b Tlr2 Il18 Adam17 Ifng Il6 Tlr7 Il4ra Adora2b Nod2 Trpv4 Tslp Mif Cd74 Oas1g Il6ra Il1rl1 Oas3 Hif1a Syk Card9 Aif1 Csf1r Mcoln2 Tirap Tlr3 Tlr9 Wnt5a
GOBP_NEUROINFLAMMATORY_RESPONSE	0.00034743	0.0263255	0.498493	0.562392	2.00934	30	Il1b Il18 Cd200r1 Ifng Nupr1 Il6 Stap1 Lrrk2 Mmp8 Ptgs2 Sphk1 Trem2 Igf1 Nr1d1 Syt11 Mmp9 Ccl3 Cd200
GOBP_POSITIVE_REGULATION_OF_INTERLEUKIN_10_PRODUCTION	0.000394156	0.0282229	0.498493	0.546726	2.00725	33	Tnfsf4 Tlr2 Xcl1 Prkcz Il6 Irf4 Hgf Bcl3 Hspd1 Nod2 Trem2 Tslp Cd274 Cd83 Il23a Syk Inava Il12b
GOBP_G_PROTEIN_COUPLED_RECEPTOR_SIGNALING_PATHWAY_COUPLED_TO_CYCLIC_NUCLEOTIDE_SECOND_MESSENGER	0.000859046	0.0454951	0.477271	0.725434	1.99197	12	Htr2b Tshr Mc5r Ccr1 Xcr1 Sstr4 Ccl2 Pth1r Lpar3 Anxa1
GOBP_POSITIVE_REGULATION_OF_INFLAMMATORY_RESPONSE	6.16702e-06	0.00177503	0.610527	0.423936	1.97804	108	Tnfsf4 Cebpb Il1b Tlr2 Il18 Pla2g7 Il15 Mapk13 Ccl1 Nfkbiz Alox5ap Ifng Nupr1 Ninj1 C3 Btk Cebpa Ace Il6 Tlr7 Stap1 Lrrk2 Adora2b Mmp8 S100a9 Ptgs2 Nfkbia Trem2 Trpv4 Tnfrsf11a Tslp Fabp4 C2cd4a Il1rl1 Ccl3 Il23a Gpr4 Lgals1 Ccr7 Il12b Setd4 S100a8
GOBP_REGULATION_OF_TUBE_SIZE	7.53994e-05	0.00978713	0.538434	0.444562	1.95972	76	Ednra Npr1 Arhgap42 Gucy1a1 Adcy6 Dock4 Gch1 Cav1 Ace Mkks Adora2b Sod3 Kng2 Ptgs2 Slc8a1 Gja5 Snta1 Htr2b P2ry1 Adrb2 Casr Ext1 Bmpr2 Adra2b Rock2 P2ry2 Fgg Cysltr1 Smtnl2 Tbxas1
GOBP_RESPONSE_TO_BACTERIAL_LIPOPROTEIN	0.000678684	0.0387318	0.477271	0.83104	1.95927	7	Tlr2 Tlr1 Cd14 Cd36 Ssc5d
GOBP_KINETOCHORE_ORGANIZATION	0.000961695	0.0489725	0.477271	0.589972	1.93887	23	Cenpn Nuf2 Cenpa Ndc80 Smc2 Cenph Cenpx Cenpf Cenpk Cenpe Cenpw Dlgap5 Cdt1
GOBP_T_FOLLICULAR_HELPER_CELL_DIFFERENTIATION	0.000629655	0.0368877	0.477271	0.901978	1.90516	5	Gpr183 Rc3h2 Il6
GOBP_INTERLEUKIN_6_PRODUCTION	3.58394e-05	0.00593142	0.557332	0.391442	1.87181	121	Tnfsf4 Mbp Cebpb Il1b Tlr2 H2-Q7 Cd200r1 Tlr1 Mapk13 Pou2af1 Spon2 Pira2 Pou2f2 Il10 Ptafr Ifng Rab7b Il6 Pirb Tlr7 Hgf Cd36 Il1rl2 Nod1 Adora2b Tlr8 Mmp8 Hspd1 Nod2 Irak3 Trem2 Arrb2 Trpv4 Il1a Tslp Syt11 Cd74 Nos2 Il6ra Sirpa Lilra6 Isl1 Il1rap Cd200 Syk Inava Zbtb20 Mapkapk2 P2rx7 Setd4 Socs5 Card9 H2-M2 C5ar2
GOBP_ANTIMICROBIAL_HUMORAL_RESPONSE	0.000873138	0.0458744	0.477271	0.469259	1.86283	46	H2-Q7 Spon2 Rnase6 Defb1 Ighm Cxcl9 Acod1 Slpi Ang Bcl3 Elane S100a9 Nod2 Cxcl2 Wfdc2 Ltf F2 Slc11a1 Ppp2r3c Cxcl5 Lyz2 Prtn3 Sftpd Wfdc10 Rnase2a Cxcl1 Camp
GOBP_CELLULAR_PROTEIN_CATABOLIC_PROCESS	5.50329e-06	0.00177503	0.610527	-0.27576	-1.51692	677	Gzma Furin Cdc16 Gabarap Fbxl12 Rack1 Stt3b Os9 Rmnd5b Hdac6 Zswim8 Uba1 Rnf166 Taf1 Arih1 Rnf128 Man1a Usp37 Laptm5 Usp11 Usp48 Uhrf1 Sel1l Ccdc115 Pttg1ip Ubxn1 Ctso Dmac2 Edem2 Park7 Cul7 Ptk2b Ptpn23 Rnf187 Dpp7 Rnf130 Msn Dennd3 Ddb1 Siah2 Edem3 Edem1 Cln3 Ubl4a Rgp1 Ube2h Spsb1 Chmp1a Ogt Foxred2 Cul1 Klhdc10 Tpp1 Sufu Hectd1 Fbxo31 Fbxl20 Usp47 Fbxl19 Pdcd6ip Ube2z Mvb12b Hectd3 Ube2g2 Psm…
GOBP_PROCESS_UTILIZING_AUTOPHAGIC_MECHANISM	0.000157155	0.0159346	0.518848	-0.28561	-1.52083	470	Mtmr9 Sptlc2 Gabarap Tex264 Exoc8 Srebf2 Ehmt2 Hdac6 Irf8 Ticam1 Rnf166 Pip4k2c Ctsa Atp6v0b Golga2 Foxk1 Srebf1 Tspo Mtmr4 Tmem59 Retreg3 Park7 Zkscan3 Snx7 Dcn Pip4k2b Tm9sf1 Uvrag Arsb Cln3 Chmp1a Wdr6 Vps33a Slc25a4 Trim21 Atp6v0a1 Il10ra Mtor Tbc1d25 Ddit3 Sptlc1 Ikbkg Trappc8 Trim32 Pafah1b2 Tmbim6 Trim8 Pycard Mapk3 Gsk3a Trim65 Map3k7 Vti1b Atg4b Cptp Tollip Mtmr3 Bmf Hspa8 Becn1 Vps13d R…
GOBP_INTRACELLULAR_PROTEIN_TRANSPORT	3.45254e-06	0.00132231	0.627257	-0.278116	-1.5298	701	Kif13b Gabarap Itgb2 Ubr5 Atp1b1 Os9 Arf5 Srebf2 Clta Preb Txnip Hdac6 Ap1b1 Man1a Laptm5 Ctsa Zdhhc1 Sel1l Srebf1 Tspo Pttg1ip Copa Zdhhc6 Nxt1 Ndufa13 Edem2 Stxbp2 Erbin Ubl5 Wls Park7 Gga3 Arfgap3 Scarb2 Rab28 Ptpn23 Jup Atp6ap1 Srp9 Hps4 Pex6 Ap2b1 Ergic3 Cdh1 Rab27a Bcr Rab18 Edem1 Ubl4a Sec23a Vps33a Ap4b1 Sirt7 Copg1 Timm22 Ipo13 Sufu Icmt Sar1b Srp72 Vps45 Cog7 Cblb Ramp1 Ube2g2 Bcs1l Vam…
GOBP_REGULATION_OF_PROTEIN_STABILITY	0.000520051	0.0324786	0.477271	-0.309005	-1.54662	258	Mtmr9 Flot2 Atp1b1 Hdac6 Cryab Taf1 Rnf128 Serf2 Glmp Ctsa Sel1l Srebf1 Rtn4 Park7 Gga3 Hps4 Pex6 Cdkn2aip Gnl3l Ubl4a Gsn Tyrobp Trim21 Dpm3 Cog7 Usp47 Tada3 Ddost Pfn1 Pex19 Pycard Rad23a Crtap Wiz Gipc1 Apoa1 Pik3r1 Hspa8 Wdr81 Src Hip1r Kat2a Cdc37 Ccdc88c Mndal Atp1b3 Pin1 Cryaa Tpr Sirt6 Bag6 Apoa2 Syvn1 Nop53 Mfsd1 Mapk1 Aptx Rnf5 Pink1 Ppib Derl1 Dad1 Smad7 Ube2b Pex2 Sec16a Bag3 Kras Cdc…
GOBP_PHOSPHOLIPID_BIOSYNTHETIC_PROCESS	0.000417554	0.0287938	0.498493	-0.318822	-1.56985	221	Sptlc2 Impa2 Pld1 Cds2 Inpp5e Plaat3 Pip4k2c Pdgfb Pigv Lclat1 Pigs Mtmr4 Dolpp1 Lpcat1 Socs2 Abhd4 Slc44a2 Pip4k2b Etnk1 Uvrag Cln3 Pigk Serinc1 Pigg Cdipt Samd8 Dgkz Dpm3 Lpcat4 Pigm Agpat3 Sptlc1 Pitpnm2 Pik3r6 Apoa1 Pik3r1 Mtmr3 Dgka Abca2 Ttc7b Becn1 Pik3cg Pi4ka Pgap3 Inppl1 Ormdl3 Pla2g4a Inpp4a Sphk2 Inpp4b Sacm1l Fitm2 Fig4 Apoa2 Itpkc Pigc Srd5a3 Mppe1 Osbp Abhd5 Pi4kb Mvd Pcyt1a Inpp5d…
GOBP_MACROAUTOPHAGY	0.000206789	0.0198397	0.518848	-0.312269	-1.57675	280	Sptlc2 Gabarap Tex264 Exoc8 Ehmt2 Hdac6 Pip4k2c Atp6v0b Retreg3 Snx7 Dcn Pip4k2b Uvrag Cln3 Chmp1a Vps33a Slc25a4 Atp6v0a1 Mtor Tbc1d25 Sptlc1 Ikbkg Trappc8 Pafah1b2 Mapk3 Map3k7 Vti1b Atg4b Mtmr3 Becn1 Vps13d Rab19 Bnip3l Atg101 Wdr81 Vps41 Src Cdk5 Chmp7 Cdc37 Chmp6 Ubqln1 Vps37c Hgs Tbc1d5 Chmp3 Vps4b Tbc1d14 Rnf213 Gba Atp6v0e Epm2a Ralb Wdr45 Sesn1 Rab3gap2 Tsc2 Sqstm1 Rnf5 Atp6v1a Vps39 Mfn…
GOBP_RESPONSE_TO_ENDOPLASMIC_RETICULUM_STRESS	0.000394076	0.0282229	0.498493	-0.321871	-1.58287	213	Rack1 Stt3b Os9 Atf4 Rnf183 Man1a Hyou1 Ficd Sel1l Abca7 Ubxn1 Edem2 Park7 Edem3 Edem1 Herpud2 Parp16 Foxred2 Atp2a3 Alox5 Ube2g2 Txndc12 Ddit3 Tmbim6 Erlin2 Ermp1 Ankzf1 Pik3r1 Rasgrf2 Pml Mbtps1 Bfar Atf6b Ubqln1 Dab2ip Casp4 Bag6 Syvn1 Tnfrsf10b Cdk5rap3 Tmtc3 Rnf5 Opa1 Hspa5 Eif2ak4 Rnf185 Nrbf2 Vapb Derl1 Pdia4 Eif2ak3 Chac1 Abl1 Eif4g1 Sec16a Fbxo6 Aup1 Rnf121 Map3k5 P4hb Dnajc3 Gsk3b Ppp1r…
GOBP_CARBOHYDRATE_METABOLIC_PROCESS	1.5581e-05	0.00382023	0.57561	-0.301954	-1.58593	416	Fuca2 Pfkp Impa2 Mgat2 Cd244a Brat1 Naga Akr1a1 Gne Chst14 Inpp5e Lrp5 B4galnt2 Atf4 Pofut1 Siae Ctbs Slc2a1 Man1a Rbp4 Pfkfb2 Pygb Cpt1a Hexa Pdgfb Uevld Prkag2 B4galt1 Foxk1 Gpi1 Casd1 Man2b2 Tff1 Phka2 Edem2 Scarb2 Ptk2b Slc4a1 Pgghg Ddb1 Sorbs1 Ganab St8sia4 Edem3 Glb1 Edem1 Slc23a2 Amdhd2 Idua Ogt Sirt7 St6galnac4 Dpm3 H6pd Inpp5b Pomk Fam3a Gnptg Oas1a Mecp2 Parg Gsk3a Ncoa2 Cbfa2t3 Pck2 Mi…
GOBP_INTRACELLULAR_TRANSPORT	1.87573e-10	1.24173e-06	0.826657	-0.277535	-1.58653	1268	Kif13b Gabarap Flot2 Nup160 Itgb2 Ubr5 Atp1b1 Os9 Atp5j2 Myo1e Arf5 Srebf2 Clta Gprasp1 Preb Txnip Hdac6 Ap1b1 Cryab Scp2 Man1a Plekhj1 Laptm5 Npc2 Kif3a Hyou1 Cpt1a Terf2 Cited1 Tmem50a Atxn1 Ctsa Trappc5 Zdhhc1 Atl3 Trappc6a Uevld Ssna1 Golga2 Sel1l Srebf1 Tspo Reep5 Abcb10 Pttg1ip Copa Alkbh7 Zdhhc6 Nxt1 Ndufa13 Edem2 Bcl2l2 Stxbp2 Erbin Poldip3 Rbsn Ubl5 Wls Park7 Gga3 Lman2 Arfgap3 Scarb2 Ra…
GOBP_VESICLE_ORGANIZATION	0.000232382	0.0213662	0.518848	-0.320334	-1.59291	239	Golph3l Exoc8 Preb Rnasek Plekhj1 Trappc6a Arfgap3 Scarb2 Tmem127 Pip4k2b Hps4 Uvrag Rab27a Cln3 Chmp1a Sec23a F2r Sar1b Pdcd6ip Vamp2 Gbf1 Vti1b Dlg4 Mia3 Zdhhc15 Vps41 Unc13d Chmp7 Tmed9 Chmp6 Rab5b Vps37c Tmem175 Tmed10 Hgs Chmp3 Vps4b Kif13a Coro1a Laptm4b Rab3a Rnf26 Ankfy1 Gosr1 Rab8b Golph3 Sdcbp Arfgef2 Stx16 Sqstm1 Vps39 Gnai3 Vapb Dtnbp1 Fasl Osbp Chmp5 Srgn Anxa2 Hps1 Vav3 Grik5 Spg11 …
GOBP_PROTEIN_TARGETING	7.47147e-05	0.00978713	0.538434	-0.319925	-1.60419	261	Kif13b Gabarap Itgb2 Os9 Srebf2 Man1a Laptm5 Zdhhc1 Srebf1 Tspo Zdhhc6 Ndufa13 Erbin Ubl5 Gga3 Scarb2 Srp9 Hps4 Pex6 Rab27a Edem1 Ubl4a Ap4b1 Timm22 Icmt Srp72 Pex19 Gsk3a Gipc1 Arl6ip1 Zdhhc23 Leprot Sec61a1 Hspa8 Zdhhc7 Vps13d Tram1 Bnip3l Zdhhc15 Vps41 Pex14 Cdk5 Cdc37 Fis1 Vps37c Hgs M6pr Tomm34 Rac2 Bag6 Mief2 Gdi1 Rab8b Sec62 Sdcbp Aip Mfn2 Pink1 Hspa5 Immp1l Hax1 Timm17a Zdhhc20 Zdhhc12 Ch…
GOBP_CYTOSOLIC_TRANSPORT	0.000295475	0.0244861	0.498493	-0.361164	-1.68923	149	Plekhj1 Laptm5 Rbsn Ptpn23 Msn Map2k1 Ube2o Cln3 Rgp1 Cln5 Gbf1 Mapk3 Vti1b Heatr5a Ykt6 Becn1 Wdr81 Vps53 Src Snx1 Ezr Tmed9 Tbc1d5 Chmp3 Tbc1d14 Coro1a Gga1 Sgsm2 Dctn1 Ankfy1 Gosr1 Tbc1d10c Heatr5b Mapk1 Stx16 Trim27 Snx12 Arfrp1 Dop1b Washc1 Arl8b Aktip Tanc2 Ccdc91 Rab9 Stx5a Vps13c Ric1 Lmtk2 Pik3r4 Bet1l Actr2 Stx8 Gak Snx3 Tmem87a Rab21 Eipr1 Gcc2 Tmem87b Dennd5a Vps26a Pik3c3 Kif1c Hook2…
GOBP_VACUOLAR_TRANSPORT	0.000334286	0.0263255	0.498493	-0.363321	-1.6958	138	Gprasp1 Laptm5 Tmem50a Uevld Rbsn Gga3 Scarb2 Ptpn23 Dennd3 Arsb Cln3 Chmp1a Vps33a Hgsnat Vti1b Ap3s2 Leprot Hspa8 Becn1 Vps13d Vps41 Vps53 Chmp7 Chmp6 Vps37c Hgs M6pr Chmp3 Vps4b Kif13a Igf2r Ankfy1 Vps39 Pink1 Chmp5 Arl8b Aktip Ccdc91 Ap3b1 Mvb12a Bin1 Vps13c Mon1b Vps33b Leprotl1 Dtx3l Pik3r4 Vps28 Use1 Chmp4b Tsg101 Plekhm1 Ap3d1 Stx8 Gak Rhob Gcc2 Chmp4c Vps37b Ndfip1 Hook2 Vps11 Smurf1 Psa…
GOBP_CELLULAR_RESPONSE_TO_TOPOLOGICALLY_INCORRECT_PROTEIN	0.000401812	0.0282979	0.498493	-0.389838	-1.73004	100	Rack1 Tm7sf3 Os9 Hdac6 Atf4 Ficd Abcb10 Abca7 Herpud2 Parp16 Ddit3 Tmbim6 Ermp1 Pik3r1 Hspa8 Mbtps1 Bfar Atf6b Dab2ip Bag6 Cdk5rap3 Rnf5 Klhl15 Hspa5 Rnf185 Vapb Derl1 Eif2ak3 Bag3 Aup1 Hspa1b Hspa13 Ppp1r15b Bax Dnajb14 Yod1 Optn Mbtps2 Rhbdd1 Rhbdd2 Selenos Bak1 Hspa2 Xbp1
GOBP_ENDOPLASMIC_RETICULUM_TO_GOLGI_VESICLE_MEDIATED_TRANSPORT	0.000156165	0.0159346	0.518848	-0.390362	-1.76714	116	Preb Hyou1 Trappc5 Atl3 Trappc6a Golga2 Copa Lman2 Ergic3 Yif1a Sec23a Copg1 Sar1b Nrbp1 Cope Trappc8 Arf4 Gbf1 Ergic1 Ykt6 Mia3 Tmed9 Trappc2l Tmed10 Copb2 Rint1 Gosr1 Sec22a Trappc12 Mppe1 Vapb Atl2 Sec16a Kdelr3 Stx5a Trappc11 Copg2 Use1 Tbc1d20 Csnk1d Sec24a Sec24c Gopc Insig1 Kdelr2 Bcap31 Tfg Sec24b Klhl12 Zw10 Sec23b Trappc4 Sec31a Ergic2 Creb3l2
GOBP_ORGANELLE_DISASSEMBLY	0.000271679	0.0239802	0.498493	-0.396553	-1.78427	108	Gabarap Tex264 Srebf2 Hdac6 Plaat3 Golga2 Srebf1 Tspo Retreg3 Park7 Slc25a4 Gbf1 Gsk3a Atg4b Becn1 Vps13d Bnip3l Fundc1 Cdc37 Fis1 Gba Wdr45 Tsc2 Sqstm1 Mfn2 Pink1 Hax1 Map1lc3a Map1lc3b Csnk2a2 Huwe1 Stx5a Rnf41 Dyrk3 Dnm1l Fzd5 Atg9a Bnip3 Vps13c Tigar Optn Trp53 Lrba Uba5 Atg2b Ctsk Ambra1
GOBP_ENDOPLASMIC_RETICULUM_ORGANIZATION	0.000694139	0.0392752	0.477271	-0.432541	-1.79293	73	Esyt1 Atl3 Reep5 Jagn1 Rtn4 Lman2 Rab18 Ubl4a Emc10 Emc4 Arl6ip1 Esyt2 Vcpip1 Sec61a1 Mia3 Tram1 Emc1 Zfyve27 Bag6 Rab3gap2 Vapb Eif2ak3 Dop1b Atl2 Sec16a Tor1aip2 Dnm1l Wdr83os
GOBP_VESICLE_BUDDING_FROM_MEMBRANE	0.000396484	0.0282229	0.498493	-0.468787	-1.84886	54	Golph3l Preb Arfgap3 Sec23a Sar1b Gbf1 Mia3 Chmp7 Tmed9 Chmp6 Tmed10 Golph3 Vapb Chmp5 Anxa2 Sec16a Ap3b1 Chmp4b Tbc1d20 Ap2m1 Ap3d1 Snx3 Csnk1d Sec24a Sec24c Insig1 Tfg Sec24b Chmp4c Klhl12 Sec23b Sec31a Wasl
GOBP_RESPONSE_TO_TOPOLOGICALLY_INCORRECT_PROTEIN	4.21974e-05	0.00649644	0.557332	-0.398489	-1.85454	135	Rack1 Tm7sf3 Stt3b Os9 Hdac6 Atf4 Ficd Abcb10 Abca7 Edem2 Crebrf Edem3 Edem1 Herpud2 Parp16 Ddit3 Tmbim6 Ermp1 Pik3r1 Hspa8 Mbtps1 Tram1 Bfar Atf6b Dab2ip Bag6 Cdk5rap3 Rnf5 Klhl15 Mfn2 Hspa5 Rnf185 Vapb Derl1 Eif2ak3 Chac1 Hspa4 Fbxo6 Bag3 Aup1 Hspa1b Hspb1 Hspa13 Dnajc3 Ppp1r15b Bax Dnajb14 Tmem129 Yod1 Optn Mbtps2 Ube2j2 Rhbdd1 Rhbdd2 Selenos Bak1 Hspa2 Xbp1
GOBP_AUTOPHAGY_OF_MITOCHONDRION	0.000113502	0.0136615	0.538434	-0.443031	-1.86431	80	Gabarap Srebf2 Hdac6 Srebf1 Tspo Park7 Slc25a4 Gsk3a Atg4b Becn1 Vps13d Bnip3l Fundc1 Cdc37 Fis1 Gba Wdr45 Tsc2 Sqstm1 Mfn2 Pink1 Hax1 Map1lc3a Map1lc3b Csnk2a2 Huwe1 Rnf41 Dnm1l Fzd5 Atg9a Bnip3 Vps13c Tigar Optn Trp53 Lrba Atg2b Ctsk Ambra1
GOBP_VISUAL_BEHAVIOR	0.000931649	0.0478102	0.477271	-0.557471	-1.87328	28	Ctns Pde1b Itgb1 Abca7 Kit Ric8a Mecp2 Cdk5 Ddhd2 Syngap1 Rgs14 Tanc1 Kras Hmgcr
GOBP_VIRAL_BUDDING	0.000797032	0.0436062	0.477271	-0.588238	-1.92636	25	Chmp1a Pdcd6ip Mvb12b Chmp7 Chmp6 Vps37c Chmp3 Vps4b Mitd1 Chmp5 Mvb12a Vps28 Chmp4b Tsg101 Chmp4c Vps37b
GOBP_PLATELET_DERIVED_GROWTH_FACTOR_RECEPTOR_SIGNALING_PATHWAY	0.000470893	0.0311731	0.498493	-0.518075	-1.92681	43	Myo1e Txnip Iqgap1 Pdgfb Sgpl1 Cblb Ptprj Vegfa Plekha1 Lrig2 Cbl Src Hip1r Ptpn11 Hgs Rgs14 Slc9a3r1 Fer Nr4a3 Abl1
GOBP_GOLGI_VESICLE_TRANSPORT	2.59443e-09	8.58755e-06	0.774939	-0.396495	-1.9873	267	Golph3l Rack1 Exoc8 Arf5 Preb Tapbp Laptm5 Hyou1 Trappc5 Atl3 Trappc6a Scamp1 Golga2 Copa Scyl1 Rbsn Gga3 Lman2 Arfgap3 Cog2 Uvrag Ergic3 Cln3 Yif1a Sec23a Copg1 Sar1b Cog7 Nrbp1 Cope Vamp2 Trappc8 Arf4 Gbf1 Ergic1 Arf3 Vti1b Ap3s2 Vps35l Golga4 Ykt6 Mia3 Llgl1 Snx1 Tmed9 Trappc2l Tmed10 Copz2 Tbc1d14 Kif13a Gga1 Sgsm2 Copb2 Rint1 Ankfy1 Gosr1 Sec22a Rab8b Scamp2 Golph3 Arfgef2 Trappc12 Exoc5 Com…
GOBP_RETROGRADE_VESICLE_MEDIATED_TRANSPORT_GOLGI_TO_ENDOPLASMIC_RETICULUM	6.33845e-07	0.000419605	0.659444	-0.587006	-2.2431	48	Golph3l Arf5 Tapbp Copa Scyl1 Lman2 Uvrag Ergic3 Cog7 Cope Arf4 Gbf1 Ergic1 Arf3 Tmed10 Copz2 Copb2 Rint1 Golph3 Kdelr3 Rer1 Copz1 Copg2 Bet1l Use1 Kdelr2 Pick1 Kif1c Ergic2 Atp9a Pitpnb Sec22b

[truncated: 1 more sheets: HBC]
